# Supplementary material for: Zinc Excess Triggered Polyamines Accumulation in Lettuce Root Metabolome, As Compared to Osmotic Stress under High Salinity
Source: Front Plant Sci. 2016 Jun 10;7:842. doi: 10.3389/fpls.2016.00842 (PMC4901059; doi:10.3389/fpls.2016.00842)
Supplement: Supplementary file 1 [file DataSheet1.XLSX]

## Sheet: PlantCyc
Compound	root_NaCl_1-r001: Log2	root_NaCl_1-r002: Log2	root_NaCl_2-r001: Log2	root_NaCl_2-r002: Log2	root_NaCl_3-r001: Log2	root_NaCl_3-r002: Log2	root_NaCl_4-r001: Log2	root_NaCl_4-r002: Log2	root_NaCl_5-r001: Log2	root_NaCl_5-r002: Log2	root_Zn_1-r001: Log2	root_Zn_1-r002: Log2	root_Zn_2-r001: Log2	root_Zn_2-r002: Log2	root_Zn_3-r001: Log2	root_Zn_3-r002: Log2	root_Zn_4-r001: Log2	root_Zn_4-r002: Log2	root_Zn_5-r001: Log2	root_Zn_5-r002: Log2	root_ctrl_01-r001: Log2	root_ctrl_01-r002: Log2	root_ctrl_02-r001: Log2	root_ctrl_02-r002: Log2	root_ctrl_03-r001: Log2	root_ctrl_03-r002: Log2	root_ctrl_04-r001: Log2	root_ctrl_04-r002: Log2	root_ctrl_05-r001: Log2	root_ctrl_05-r002: Log2	Annotations	CompositeSpectrum
EHNA	40089197	4038039	39248781	39391966	41715345	38463602	3130643	31546888	29193525	28538408	-0.33401394	-0.3014059	0.19117069	-0.26136494	-0.43104267	-0.35085964	-0.3445425	-0.3877058	-0.18762302	-0.13341236	0.5687208	0.5638552	-0.46008015	-0.48474026	-0.02489376	0.024746895	-0.024746895	-0.040680885	0.20189953	0.25264835	EHNA [ C14 H23 N5 O, tgt=95.82, overall=95.82 ]	(278.19495, 1463.7433)(279.1934, 451.31332)(280.1889, 400.13998)(300.1802, 55249.383)(301.1824, 9795.119)(302.18793, 3551.901)(303.18835, 392.9211)(282.16953, 4060.427)(283.17383, 3454.3484)(284.17654, 322.2)
lupanine	-0.08294964	-0.055633545	0.14366722	0.707222	-0.2825632	1279932	0.3599968	-0.96051216	0.20396423	0.2440052	0.41259766	22807655	15560474	0.37902832	-0.61187553	-0.8354578	0.9769974	0.19211292	-0.1747427	-0.25582695	-0.721076	-0.15876675	-0.121154785	0.41010952	0.44120884	0.121154785	-0.20356941	0.63534546	-0.1937561	19598427	lupanine [ C15 H25 N2 O, tgt=57.48, overall=57.48 ]	(250.20879, 4841.967)(251.19368, 3052.7734)(252.19365, 566.01)(272.19104, 8316.739)(273.18304, 3328.3984)(274.18707, 466.6592)(254.17345, 1675.901)(255.17345, 48.33143)(256.17447, 2266.5369)
iO/i-citryl-L-serine	-0.13738918	-0.19774055	-0.3014412	-0.15720654	-0.2253313	-0.36324787	-0.40712738	-0.15562153	-0.32237148	-0.40147495	-0.3879032	-0.08775997	-0.18094158	-0.19139767	-0.102957726	-0.34349728	-0.17362499	-0.25407982	-0.13411045	-0.014943123	-0.08767605	-0.1693716	0.061112404	0.068133354	0.030863762	-0.06455326	0.07259846	-0.018036842	-0.008490562	0.008490562	iO/i-citryl-L-serine [ C9 H11 N O9, tgt=36.31, overall=36.31 ]	(300.03348, 2767.26)(301.0273, 1232.1814)(302.02856, 42.395)
(12Z,15Z)-9,10-epoxyoctadeca-12,15-dienoate	-0.12903309	-0.5951414	0.031399727	-0.01906681	-0.6742945	-0.8245039	-0.67760754	-0.6580286	-0.21488667	-0.3157835	-0.11272526	-0.037291527	-0.114359856	-0.11454868	0.028161049	-0.1868391	-0.052905083	-0.06706715	-0.16313648	0.043414116	-0.014271736	0.019974709	0.16438007	0.109641075	-0.017468452	-0.17818356	0.014271736	0.11510372	-0.063593864	-0.025618553	(12Z,15Z)-9,10-epoxyoctadeca-12,15-dienoate [ C18 H29 O3, tgt=60.60, overall=60.60 ]	(293.2097, 14316.8955)(275.1996, 3128.1228)(276.20294, 300.57724)(316.2042, 2067.4)(298.19275, 154.82)
cinnamoyltyramine	-13148193	0.6773081	-0.78279305	-13899231	0.6729317	-1245883	-14662561	0.37350655	-0.23180676	-15623245	-0.83172035	0.46675014	-0.063495636	0.878932	-0.1379528	-14726167	-0.075182915	-0.100948334	0.12572384	-0.11814976	0.42482376	0.21328926	-0.17943287	-0.18900967	-0.13946629	-13363361	-0.26872158	0.13946629	0.2155714	0.19059277	cinnamoyltyramine [ C17 H17 N O2, tgt=64.86, overall=64.86 ]	(267.12595, 708.04395)(268.13522, 86.016426)(249.11191, 2521.3015)(250.11705, 426.10965)(268.13724, 406.44)(272.09894, 135.92)
iO/i-sinapoylcholine	-0.9288492	-0.9601183	-0.99068356	-0.97824	-1070365	-12580729	-11309175	-10716391	-12286863	-13466291	-11244249	-0.97484493	-12919836	-12955751	-12972536	-12929316	-10165186	-0.97980595	-0.9603338	-0.8733244	0.29767132	0.30915356	-0.19316387	-0.18975163	-0.03254795	-0.06273937	0.07824993	0.084988594	-0.013487816	0.013487816	iO/i-sinapoylcholine [ C16 H24 N O5, tgt=91.22, overall=91.22 ]	(311.17102, 39922.715)(312.17395, 6733.866)(313.1761, 825.2698)(314.1765, 168.42749)
iN/i-hydroxyhomomethionine	-158060465	-0.8820276	-0.82680607	-0.93010426	-0.9683285	-13849268	-11998205	-11007662	-10969582	-12233	-0.06571674	0.057130814	-0.3046131	-0.20249653	-0.07142639	-0.21109009	-0.51583576	-0.3951769	-0.38725185	-0.29502296	0.09967518	0.03640175	-901.222	901.222	-0.063132286	-0.056257248	0.12551403	0.11992359	-0.14556217	-0.049110413	iN/i-hydroxyhomomethionine [ C6 H12 N O3 S, tgt=73.05, overall=73.05 ]	(179.06313, 149.955)(161.04913, 158.76001)(201.04347, 5905.234)(202.0472, 366.6133)
caffeoylserotonin	0.63170385	0.013481617	0.03425932	-0.11152983	0.46046686	-14107122	0.5936122	-14005968	-0.56166697	-0.1159482	-0.31124163	0.12854147	0.12599039	0.051943302	0.5057082	-0.26455832	-0.1303277	-0.33734846	-0.10912752	0.51816225	0.32439375	-0.33239985	0.89677095	-0.53493166	0.01726389	-14016592	-0.46646547	0.89695024	-0.01726389	0.61584425	caffeoylserotonin [ C19 H18 N2 O4, tgt=46.20, overall=46.20 ]	(320.11813, 1437.7086)(321.12543, 209.72643)(339.1377, 112.95334)(321.1227, 1480.0679)(322.12122, 67.22)(361.112, 6103.492)(362.1158, 901.665)(343.10156, 674.4134)
iN/i-ethylmaleimide	-0.3166666	-0.3840952	-0.37243557	-0.4741602	-0.32010555	-0.8971224	-0.79464436	-0.7334738	-43501263	-0.68575954	-0.90629673	-0.06492329	-0.16532421	-0.14924335	-0.3193922	-0.12151432	-0.21576405	-0.17243099	-0.13524342	-0.14128971	-0.028803825	0.10211277	0.19245815	0.2569132	-0.14845562	0.18613338	0.028803825	-0.121726036	-0.10564327	-0.7575083	iN/i-ethylmaleimide [ C6 H7 N O2, tgt=73.69, overall=73.69 ]	(126.055046, 1502.2184)(127.04952, 42.028664)
pantetheine	27119532	25627146	24966688	28061686	24885798	29826689	32194777	34529696	33840342	32352018	0.47724533	12210989	15469418	13536978	1224308	14701986	11881065	1082448	1733429	17375584	-0.22854233	-0.28724957	-13597514	-0.25365448	0.7327719	11939507	-0.09469986	0.09469986	0.14926052	10148907	pantetheine [ C11 H22 N2 O4 S, tgt=71.20, overall=71.20 ]	(279.13666, 1167.2333)(261.12985, 5596.0767)(262.13217, 389.3031)(263.12817, 1059.6328)(264.13104, 248.04)(301.11926, 6611.1157)(302.1216, 650.7583)(303.11923, 1552.8401)(283.11377, 1378.2201)
iN/isup1/sup-acetylspermine	0.012127876	0.025912285	-0.031718254	0.16033459	0.047265053	-0.14705563	-0.24862385	0.09527302	-0.09605503	-0.32163906	-0.059044838	-0.03339672	-0.035923958	-0.023140907	0.13500309	-0.036866188	-0.016037941	-0.2712736	0.20589733	0.03779888	0.17246914	0.060513496	0.31164265	0.16197872	-0.023064613	-0.13622189	-0.017115593	0.017115593	-16632648	-0.13251019	iN/isup1/sup-acetylspermine [ C12 H31 N4 O, tgt=69.55, overall=69.55 ]	(229.23433, 52.44)(230.2476, 5234.0596)(231.25127, 480.64728)(270.2423, 225.6672)
6-hydroxy-indole-3-acetyl-phenylalanine	75255737	72376633	7186799	729428	-7096939	7178259	78843203	76294203	7226486	74262056	-7201393	-7037779	-7136381	7634821	-7077484	7326229	-7164606	-7169058	-707712	7252223	-72086563	-717091	70058107	69863567	-70957184	7419039	-69863567	7032137	-7084482	7085642	6-hydroxy-indole-3-acetyl-phenylalanine [ C19 H17 N2 O4, tgt=46.20, overall=46.20 ]	(337.1187, 1867.695)(338.10748, 638.9338)(339.10822, 125.95999)(319.1135, 287.225)(320.1182, 1539.8579)(321.12183, 140.76335)(342.0973, 97.785)
(6&alpha;)-hydroxycampestanol	-8358497	87044935	8214953	-8346789	-8350799	10747474	-8418494	8564179	11714349	11677831	9158515	9400983	8884492	8586822	-8331344	8251891	8878549	9448451	-8330979	9341748	8336818	-8424769	-8199515	8199515	88368845	-8376582	-8240216	9581355	-8338342	9161933	(6&alpha;)-hydroxycampestanol [ C28 H50 O2, tgt=74.26, overall=74.26 ]	(418.38806, 735.68)(400.37424, 496.23996)(401.38037, 1161.97)(441.37326, 1285.586)(442.376, 414.00748)(443.38388, 85.27833)(423.35684, 907.1932)
(-)-ephedrine	29107132	23248196	3014204	3264883	26933842	2556038	29714985	2835085	3042242	29893742	18449621	16625519	20732718	26602535	30834732	29026203	14829988	15456944	33557816	32216682	0.12961197	23844109	-137057495	11297321	-13855812	-13882816	0.769927	0.08770752	-0.08770752	-0.1956749	(-)-ephedrine [ C10 H15 N O, tgt=48.68, overall=48.68 ]	(165.11227, 117.3725)(166.1222, 285.85748)(148.11263, 7691.7656)(149.11606, 312.68784)(150.11255, 5261.0317)(188.10223, 14817.011)(189.10022, 916.93744)(190.10847, 5298.1196)(170.09134, 1046.78)(171.09929, 376.4475)
(-)-phaseollidin	-0.046310425	-0.13181686	-0.09226227	0.015453339	-0.12646675	-0.19423866	-0.15317917	-0.14097595	-0.2721157	-0.35801697	-0.09439278	-0.69322586	-0.09519768	-0.08452034	-0.8106899	0.046367645	-0.07354736	-0.14689064	-0.03813362	0.106861115	0.24781609	-0.70222855	0.12293625	0.17226028	0.005882263	-0.049625397	0.10343742	-0.005882263	-0.72377586	-0.8395424	(-)-phaseollidin [ C20 H20 O4, tgt=84.62, overall=84.62 ]	(324.13428, 750.0583)(325.14322, 11902.83)(326.14725, 2834.3328)(327.1534, 826.3744)(328.161, 226.98999)(347.12766, 354.75967)
15,15'-dihydroxy-&beta;-carotene	-17298303	-24072404	-1851234	-25804248	-16818957	-1091867	-0.17387438	-10050969	0.11683226	-19874272	-25555243	-27461267	-0.4091468	-2312283	0.18007421	11942916	-22710853	0.5430198	-24804177	-0.12512445	-2122746	0.44493628	0.14555502	17491221	0.22527075	-0.14555502	-25183063	-0.41461134	0.67486334	-17849488	15,15'-dihydroxy-&beta;-carotene [ C40 H58 O2, tgt=56.52, overall=56.52 ]	(571.45667, 3561.3972)(572.4463, 1466.8514)(573.44965, 124.49334)(593.43774, 931.9206)(594.4456, 439.87552)(575.413, 94.35)
(iS/i)-nicotine	-0.597909	-0.1868639	0.14236927	-0.8446913	0.02324009	-0.88367367	-0.7754278	0.031250954	-24174051	-0.5020189	0.23887539	-0.10460758	-0.11781025	-0.70190334	0.7935114	-16906996	-0.5146837	-0.42148304	0.11994648	-0.64576054	-0.124648094	0.124648094	-10091972	0.23934841	-0.79954433	0.128541	-0.46482754	-0.26579952	0.38868046	0.7503996	(iS/i)-nicotine [ C10 H15 N2, tgt=69.08, overall=69.08 ]	(164.13036, 2470.3904)(165.12842, 193.17499)(186.1163, 686.89435)(187.11081, 369.5605)
pyrethrin I	-0.65317917	-0.6691532	-0.45004654	-0.46300507	-0.5732784	-0.66911507	-629.425	-0.9448223	0.34011078	0.23368073	-26723957	0.37655258	-0.36371613	-0.3586254	-0.5245476	-0.56845474	0.16129684	-0.6840992	-0.45308113	-0.63160324	0.40547562	0.16691399	-0.066337585	-0.017274857	-0.6033344	0.21818924	0.017274857	0.07736969	-0.24841118	-0.15660667	pyrethrin I [ C21 H28 O3, tgt=75.78, overall=75.78 ]	(328.2033, 274.5605)(329.2114, 13392.448)(330.2162, 3468.6685)(311.19876, 8530.78)(312.20026, 2032.74)(313.20862, 444.83)(351.19272, 6089.7964)(352.2026, 1780.6794)(353.20218, 264.77832)
&alpha;,&alpha;-trehalose	0.6430092	0.64087486	0.6484966	0.68050194	0.41866875	0.2664852	0.37526703	0.44735718	0.3103962	0.22791481	-0.7648277	-0.5958519	-0.88806534	-0.89619446	-0.74728775	-0.75218964	-0.9955673	-10008335	-10072746	-0.8354778	-0.21857643	-0.108039856	0.09893036	0.07188034	0.019691467	-0.019691467	0.11014366	0.076719284	-0.074518204	-0.035352707	&alpha;,&alpha;-trehalose [ C12 H22 O11, tgt=98.74, overall=98.74 ]	(342.11243, 199.449)(343.12338, 9065.17)(344.13187, 2981.01)(345.13287, 539.51416)(346.1246, 64.23)(325.11295, 21976.43)(326.11823, 2930.0713)(327.1144, 1013.5291)(365.10562, 403901.56)(366.10852, 53865.52)(367.10983, 11995.2295)(368.11282, 1367.3395)(369.1218, 567.9175)(347.0915, 123.72401)(348.09338, 167.04999)
4-prenylphlorisovalerophenone	-13948774	-17258081	0.3747511	-0.09134388	-14458151	-12843065	0.3035326	0.06368351	-10400038	-11055574	0.4050703	-0.7952032	-0.9786787	0.36988544	0.5575514	-0.11484623	-10072603	-0.43436527	-0.34840298	-0.23024654	0.17499447	-0.1747942	0.052336693	0.2929945	-0.96366596	0.17418575	-0.052336693	-0.19233799	-0.9144163	0.0730257	4-prenylphlorisovalerophenone [ C16 H21 O4, tgt=78.06, overall=78.06 ]	(277.1418, 5506.1934)(278.14563, 925.29297)(260.14197, 112.23)(300.12747, 54.83)
octoketide 4b	15102144	15141418	14903337	15390923	15449695	15439289	15568271	15814314	15718203	15682783	-0.2458725	-0.082258224	14845576	14954133	14153579	-0.14287567	15779466	15980238	-0.1215992	15001642	13807475	13818808	0.009864807	-0.0098629	-0.14019775	-0.167202	-0.030836105	13697609	-0.12896156	132285	octoketide 4b [ C16 H13 O7, tgt=49.19, overall=49.19 ]	(317.0639, 1504.066)(318.06326, 64.74)(299.05273, 4462.492)(300.05603, 460.526)(300.0678, 377.042)
palmitoylglycerone phosphate	-10303278	-0.14946651	-0.20855713	-0.11582565	-0.611475	-0.69321346	-0.25529385	-0.35654068	-0.3234272	-0.17355347	-0.25250626	-0.1220808	-0.3140211	-0.038621902	0.10173893	-15511864	-0.24415016	-0.55630493	0.02295494	0.093198776	0.05355835	0.0320282	0.09764862	0.16523838	-0.05713749	-0.3180809	0.22656918	-0.0320282	-0.19816971	-0.36580467	palmitoylglycerone phosphate [ C19 H35 O7 P, tgt=72.40, overall=72.40 ]	(406.20813, 406.77502)(407.21872, 2348.1501)(408.2229, 518.40594)(409.21518, 167.07333)(429.20227, 1758.37)(430.2079, 470.83)(431.21313, 65.66)(411.18808, 575.12)
afrormosin-7-O-glucoside	0.49003983	0.48671722	0.7289276	0.79517937	0.7658653	0.6357269	0.35765648	0.41157532	0.19739342	0.109867096	0.34451485	0.5306053	0.32694244	0.36394882	0.29444313	0.22000313	0.79328537	0.84503937	0.10357666	0.18463516	0.38205147	0.4263916	-0.0916214	-0.12127876	-0.23147202	-0.20989227	0.0041713715	-0.0041713715	0.10673332	0.13337517	afrormosin-7-O-glucoside [ C23 H24 O10, tgt=92.76, overall=92.76 ]	(483.128, 116379.4)(484.13095, 31694.96)(485.1345, 6884.274)(486.1371, 924.4043)
&delta;-tocopherol	-10875788	-0.93561554	-10500088	-0.9771433	-0.4172678	2290862	10265036	-0.9750042	11217394	11025019	14597044	-0.61601925	-0.9997244	-11912479	16248865	10708456	10434961	0.5032358	1147378	0.9899168	13433867	-35790682	11946878	-20555296	12004194	-0.77283573	-0.89184666	-0.51536274	11934118	0.51536274	&delta;-tocopherol [ C27 H46 O2, tgt=42.44, overall=42.44 ]	(402.35696, 14193.762)(403.36282, 5989.005)(404.36194, 1445.3419)(405.36542, 64.51)(384.34454, 294.94437)(385.34467, 1258.9926)(386.3543, 198.46666)(387.34253, 109.15)(407.3311, 769.8504)(408.33118, 266.26443)(409.33267, 216.85)
(-)-phaseollin	0.20087719	0.084815025	0.16314793	-0.621047	0.4301157	-0.8391638	0.55585957	0.19546223	0.54596806	0.13321018	-0.19340801	-0.28303814	-0.16064358	-0.011109352	-0.6532974	-0.48007488	-0.6008005	0.46397114	0.15336514	-0.06076145	0.014874458	0.19858074	0.36075497	-0.08599949	-0.014874458	-0.33882427	-0.107907295	0.3677206	-0.17731571	0.19266796	(-)-phaseollin [ C20 H18 O4, tgt=82.98, overall=82.98 ]	(323.12784, 6931.687)(324.13257, 1802.723)(325.13864, 322.98306)(305.11768, 5252.926)(306.1206, 1027.4523)(345.11514, 851.80914)(346.11923, 86.32)(327.098, 153.48889)
L-glutamate 5-phosphate	-0.796051	-0.7310028	-0.9790096	-0.94389343	-0.9442215	-11011353	-0.73633003	-0.6272831	-0.85305023	-0.9365845	0.13420296	0.28269196	0.2620163	0.29250336	0.26010895	0.2632904	0.18584251	0.27705574	-0.05713272	0.07706261	0.1430111	0.110622406	-0.29247284	-0.2673378	0.010576248	-0.010576248	-0.1593628	-0.17477608	0.021339417	0.08655357	L-glutamate 5-phosphate [ C5 H8 N O7 P, tgt=86.21, overall=86.21 ]	(226.0113, 40824.52)(227.01466, 3273.9026)(228.01088, 2990.904)(229.01321, 115.04)(247.99303, 138.40572)
indolylmethylthiohydroximate	-14492752	-0.46704626	-0.45552206	-0.22867441	-0.22582483	-0.5813432	-0.682384	-0.3772235	0.17605543	0.3896346	-14589508	-14425894	-14524496	0.8796096	0.84121084	-14486511	-14552721	-14557173	-14465235	0.7920623	0.32400084	-14559025	-14333771	0.21872854	0.04449892	-14510838	-14374472	0.24955702	-0.04449892	0.24887991	indolylmethylthiohydroximate [ C10 H9 N2 O S, tgt=44.76, overall=44.76 ]	(187.03152, 1774.1823)(188.03569, 233.81126)(189.03969, 314.1)(206.05464, 3817.2378)(207.05142, 598.55)(228.03697, 120.53833)
guanine	0.57808304	0.5396805	0.558506	0.5932636	0.44623756	0.2959404	0.4590664	0.52962685	0.44187737	0.3492298	0.08127403	0.2743721	-0.16089058	-0.13692093	-0.032571793	-0.06728363	0.057596207	0.053865433	-0.031879425	0.07263756	0.25726128	0.39439774	-0.01921463	-0.2124157	0.083862305	-0.44361305	0.01921463	0.038425446	-0.10312462	-0.39353943	guanine [ C5 H5 N5 O, tgt=98.57, overall=98.57 ]	(152.05666, 90488.86)(153.05977, 6030.691)(154.05469, 459.94495)(174.03987, 1417.1432)
2'-deoxycytidine	0.2429676	-14298229	-0.48332787	-12186089	-0.54572487	-14564819	0.4135666	-0.031105042	-0.2855301	-10579071	-0.45994377	-12759533	-0.023197174	0.096315384	-0.22554207	-0.3861103	-0.53799057	-0.30451775	-0.5852661	-0.08490181	-19202251	-22061615	0.17006874	0.19801712	0.035734177	-0.79208565	0.23509789	0.35395813	-15554218	-0.035734177	2'-deoxycytidine [ C9 H13 N3 O4, tgt=76.00, overall=76.00 ]	(227.08928, 826.5485)(228.09456, 206.725)(209.08084, 17378.143)(210.08447, 2297.7017)(211.09196, 475.68253)(228.09454, 297.03998)(229.09586, 6094.98)(250.07887, 57.88)
chrysophanol anthrone	-53452377	-11906052	-2247696	-51756325	-11120167	-3141117	-1510807	-14784107	-33843422	-52345963	-28928223	-26696358	-5675112	-5688408	-63256855	-27638073	-21888084	-2170662	-28762283	-28045788	-26857471	28170395	28647842	-32247944	2878376	2848341	26857471	-3265953	-30839481	-3071478	chrysophanol anthrone [ C15 H12 O3, tgt=99.14, overall=99.14 ]	(240.07347, 808.83496)(241.06259, 605.27)(241.08664, 855404.94)(242.08974, 179898.97)(243.0937, 25347.66)(244.09883, 5323.5146)(223.07535, 10214.834)(224.0801, 1715.2805)(263.06903, 100914.32)(264.0713, 23785.51)(265.0729, 3967.035)(266.07748, 784.0483)
1,2-dioctanoyl-1,2,3-butanetriol	0.4058771	0.60514164	0.67033863	0.10465145	0.32324314	0.24394512	0.39288807	0.5415716	1488677	13935194	0.99174976	11085196	0.5966387	0.68215466	0.5329485	0.5455694	0.80237865	0.6899195	0.55204296	0.6980181	0.023301125	0.25965786	0.022971153	-0.05587101	-0.022971153	-0.13183689	0.13218403	0.32135296	-0.18763256	-0.05643177	1,2-dioctanoyl-1,2,3-butanetriol [ C20 H38 O5, tgt=90.96, overall=90.96 ]	(340.26132, 1693.0522)(341.275, 1113.9622)(342.26376, 1362.38)(341.2688, 13881.8545)(342.26996, 4592.515)(381.26056, 17895.297)(382.2632, 4632.8037)(383.267, 668.8122)(384.27228, 48.29)(363.2518, 618.66766)(364.24533, 254.71637)
trifluoperazine	-15423627	-15641465	0.49691057	0.85217524	-11605449	10630345	0.5639291	0.63420343	45275903	0.7862992	-0.44201708	0.8162503	0.8012128	0.8377042	0.7980962	-0.2074933	4281491	43477426	0.23065805	0.49960756	-0.03507471	-0.12852049	34016786	-14816785	-0.051229954	0.03507471	19218907	-0.33603334	0.2557969	0.53253603	trifluoperazine [ C21 H25 F3 N3 S, tgt=42.20, overall=42.20 ]	(408.17322, 2749.3599)(409.18, 1046.265)(409.1815, 7344.5737)(410.18536, 4314.19)(411.1862, 1992.366)(431.16003, 3167.5264)(432.16296, 310.80936)(433.14816, 1822.4)(434.1517, 304.77)
(6iE/i)-8-hydroxygeraniol	0.96307564	0.86756325	-15666304	-11005888	14812698	-0.41080666	-10654554	-0.33196735	0.27536392	11207447	-15490837	-0.76462173	-15425825	-17664413	14229622	-0.9209347	-11312065	-15458502	-15366564	13305721	-0.056614876	0.17227173	-152351	0.90250015	0.056614876	-15412167	13858929	-0.4143648	-0.9462204	1280096	(6iE/i)-8-hydroxygeraniol [ C10 H18 O2, tgt=71.36, overall=71.36 ]	(153.12843, 535.6813)(154.12268, 55.012177)(193.12207, 1305.5938)(175.11206, 1328.913)
magnesium-protoporphyrin IX 13-monomethyl ester	27580028	2786243	26426787	29335265	33514705	0.2155242	27913222	34636703	25752635	3271875	36045108	0.020810604	-0.011934757	-0.030474186	14928641	35914454	2190086	18162627	0.0970006	0.16177416	0.14917612	-0.19595003	-0.13888979	-14915747	-0.037172794	-0.32646704	0.039037228	0.13517141	0.04950571	0.037172794	magnesium-protoporphyrin IX 13-monomethyl ester [ C35 H33 Mg N4 O4, tgt=41.98, overall=41.98 ]	(597.2328, 3497.5056)(598.23737, 1189.1948)(599.2388, 703.845)(579.2186, 7773.3887)(580.22186, 2433.9065)(581.2253, 323.62106)(598.24786, 6838.2334)(599.25146, 2084.4456)(600.25385, 355.93332)
D-arabitol	8655905	8604505	72549925	8482442	-67759686	-68922825	8774005	-6791128	73773813	-6927458	-68804226	-67168083	73031254	-68019104	7962929	6793971	7672804	-68480873	8097112	-66420364	66246843	-68499393	-66246853	-6644413	71051226	-6801752	7105174	78400536	74490604	-67378063	D-arabitol [ C5 H12 O5, tgt=55.40, overall=55.40 ]	(152.06924, 444.2172)(134.05997, 338.27603)(135.05328, 110.04)(135.06544, 696.01056)(136.07233, 125.0)(175.05675, 138.36667)(157.04947, 123.795)
desoxyhemigossypol	11019611	11378536	0.9703102	0.99721336	14690208	12854939	12132015	12632885	0.6190758	0.5146179	0.17694855	0.3408947	0.9421768	0.93525505	0.28891754	0.22972107	12405739	12246685	0.16507149	0.27149582	-13647327	-13248386	0.16966438	0.111429214	0.9738827	0.9468899	-0.41643333	-0.4048519	411.987	-411.987	desoxyhemigossypol [ C15 H16 O3, tgt=96.79, overall=96.79 ]	(244.11247, 756.39557)(226.0965, 3354.9797)(227.08809, 96.91)(245.11752, 446737.2)(246.121, 73070.26)(247.12674, 7967.629)(248.13045, 778.39386)(227.10745, 591361.0)(228.11012, 91513.93)(229.11154, 11206.327)(230.11436, 1258.8523)(267.09998, 1347615.2)(268.10257, 211758.53)(269.10574, 23689.6)(270.1115, 2783.5896)
8-methylthiooctylhydroximoyl-cysteinylglycine	0.74571514	0.72388935	0.87111187	0.8126097	0.49255466	0.36952305	0.57892513	0.64838123	0.45257282	0.33838558	-28230457	-2917695	-28740826	-28571386	0.5597353	-3263565	-26769629	0.50145054	-16809174	13020964	0.43887806	0.49989033	-0.3385229	-0.21486759	0.07134724	0.11243725	-0.07134724	-1414093	-16816536	0.07503414	8-methylthiooctylhydroximoyl-cysteinylglycine [ C14 H27 N3 O4 S2, tgt=79.17, overall=79.17 ]	(365.14148, 3675.8848)(366.14642, 475.56577)(367.1451, 662.4199)(347.13138, 4284.288)(348.1332, 565.4823)(349.13538, 71.564995)
1-18:3-2-trans-16:1-phosphatidylglycerol	-0.16374922	-0.15278673	0.024438381	0.11026907	-0.046459675	-0.2859044	-0.75684977	-0.48094416	-0.82031584	-0.066375256	-0.17542887	-0.11875963	-0.15689325	-0.13628149	-0.6992965	-0.75885534	-0.92269945	-0.8989196	0.0019516945	0.19199038	0.2947936	-0.17765665	0.011363506	0.18533182	-0.032613277	-0.9084029	-0.011363506	0.04962778	-0.78106165	0.04820013	1-18:3-2-trans-16:1-phosphatidylglycerol [ C40 H70 O10 P, tgt=64.61, overall=64.61 ]	(724.46686, 2393.7017)(725.4705, 597.15424)
3,3'-diindolylmethane	52105064	0.63889885	51986904	43671856	1008707	0.90530777	-3626463	-17844515	-17897442	40900307	31415577	0.19487953	10464096	0.9830227	0.24939728	0.18970108	1305893	12956429	0.1401825	0.20229721	-1416256	-1278717	0.25764465	0.19006348	11160164	10974255	-0.44576073	-0.4482231	-0.009782791	0.009782791	3,3'-diindolylmethane [ C17 H14 N2, tgt=66.93, overall=66.93 ]	(246.12006, 1019.41)(247.12633, 8630.55)(248.13028, 802.5312)(269.1057, 86253.17)(270.1095, 9837.119)(271.11172, 3373.8318)
1-naphthaldehyde	27319217	27021937	2057281	2527145	30481582	29516177	2869453	29096599	20782056	20656772	11838498	-13782743	0.44403028	18449502	10929637	16401086	29528842	28838153	1124867	16548629	0.29245138	-0.29245138	14469304	-13710348	23759494	24772677	-13731321	-137272835	-13829447	10917392	1-naphthaldehyde [ C11 H8 O, tgt=82.03, overall=82.03 ]	(156.05678, 52.605)(157.06499, 5299.814)(158.07143, 650.72955)(159.06265, 429.8208)
peonidin 3,5-diglucoside	-0.8706875	-0.83139515	-0.92575645	-0.96910954	-0.7947893	-10483704	-10654497	-10554934	-1446516	-13493347	-13002214	-10008812	-0.8013029	-10331049	-1507633	-0.75405693	-0.8032913	-0.63896084	-0.6591015	-0.48283005	0.13067722	0.061915398	-0.33019543	-0.29634285	0.02275467	-0.02275467	0.08550453	0.03547001	-0.053739548	-0.044038773	peonidin 3,5-diglucoside [ C28 H33 O16, tgt=65.07, overall=65.07 ]	(626.1856, 1915.885)(627.19055, 411.8355)(628.19324, 410.7045)(648.1681, 103.25801)
dihydroconiferyl alcohol	-0.5324755	14748316	-0.39266682	1499999	0.16791248	-0.12188816	-0.6208639	1306365	-0.8686037	-0.49906445	-0.4453268	-0.45743847	-0.45664883	13789892	1346921	-20364122	1462285	-0.8141718	15853891	15927954	21357298	17619066	-0.26225376	18390703	-0.47215176	-0.20166874	-0.2257204	0.18555927	-0.18555927	14000444	dihydroconiferyl alcohol [ C10 H14 O3, tgt=86.04, overall=86.04 ]	(164.08334, 100.651115)(183.10114, 8031.3247)(184.10417, 921.43054)(185.09554, 157.60666)(165.09114, 14096.618)(166.09323, 2009.5444)(167.07803, 1459.607)(205.08566, 9810.707)(206.08815, 1324.5161)
m7G(5')pppAm	-0.41118717	-0.3910675	-0.29619122	-0.32112122	-0.42320633	-0.46376705	-14360593	-0.5679598	-0.40751553	-0.66610336	-0.30632973	-0.14602566	-0.39698982	-0.28877544	-0.20374107	-0.44055748	-0.037086487	-0.0988884	-0.509243	-0.3844862	-0.09947872	0.15289116	-0.010802269	-0.3530817	-0.4526701	-0.4075699	0.09787655	0.046931267	0.010802269	0.04783249	m7G(5')pppAm [ C22 H29 N10 O17 P3, tgt=54.45, overall=54.45 ]	(821.0788, 1615.7224)(822.0816, 374.5903)(823.0801, 315.46463)
bixin	-0.1738863	-0.63920116	0.9800081	-0.35845184	-0.29970932	-0.61423206	-0.06318569	-0.3108883	-0.9866209	-0.22653008	-0.17678261	0.9963875	-0.96649456	-0.32369995	-0.26407814	11252537	-0.37651443	-14486383	0.8257055	-14280333	0.638257	-0.23867798	-0.059785843	13028994	0.012041092	-0.35399532	14672394	-0.036229134	-0.012041092	1016181	bixin [ C25 H29 O4, tgt=49.58, overall=49.58 ]	(393.20544, 1027.271)(394.2078, 105.79286)(375.19833, 1879.32)(376.2002, 51.179996)(377.19946, 1096.1367)(376.20328, 1064.006)(377.20462, 451.66846)(398.18066, 82.78)
(3R)-3-(2,4-dihydroxyphenyl)-3,4-dihydro-2H-1-benzopyran-4,7-diol	16344061	16341887	14592371	14889975	17847128	16122446	1718154	17762537	15597353	14832411	0.9059191	13960562	13736811	14061632	13620157	0.8147745	0.95602703	10715837	13921232	14025412	-0.0039281845	0.0039281845	-0.0904932	-0.21334171	0.05791378	0.038128853	-0.137496	-0.1217947	0.60459614	0.6186247	(3R)-3-(2,4-dihydroxyphenyl)-3,4-dihydro-2H-1-benzopyran-4,7-diol [ C15 H14 O5, tgt=99.31, overall=99.31 ]	(274.0802, 262.37)(256.07056, 204.28499)(275.0919, 9217.483)(276.09445, 6543.882)(277.103, 1752.8025)(257.081, 63025.016)(258.08456, 11499.022)(259.0897, 2552.6938)(297.0758, 58841.23)(298.07675, 17400.076)(299.08127, 3878.978)(300.09003, 285.955)(279.06277, 15973.946)(280.0661, 2650.7854)(281.06018, 705.596)
5-fluorouridine	-54929485	-5455036	-0.50671387	-54193535	-52212276	-0.42496872	-50183296	-49789066	-52378445	-53954277	-1026638	-0.8635731	-56219444	-55711555	-10557804	-10176334	-10551357	-10732918	-10717602	-5854782	-0.002544403	0.002544403	0.003540039	-0.015127182	0.09009552	0.053905487	-0.19644165	-0.2048378	-10110645	10080681	5-fluorouridine [ C9 H11 F N2 O6, tgt=94.34, overall=94.34 ]	(244.0485, 77.21)(263.068, 247971.73)(264.07117, 38183.24)(265.075, 5596.633)(266.0792, 1203.1519)
(20iR/i,22iR/i)-dihydroxycholesterol	0.58993816	-0.0655632	0.7403116	0.7257948	-13776316	-1389263	-0.46585274	-0.27700806	0.75910854	-0.49669838	-0.062687874	0.21865368	-0.10183334	0.020611763	0.019366264	-0.08635616	-13843983	-13848434	-0.07437992	0.3187952	-0.13199806	0.108537674	-13625032	-1364476	-0.108537674	-13802099	0.5581932	0.39604282	0.880167	0.5133295	(20iR/i,22iR/i)-dihydroxycholesterol [ C27 H46 O3, tgt=47.28, overall=47.28 ]	(400.34164, 3320.6987)(401.34448, 928.49286)(401.3377, 1313.2899)(423.3272, 936.62634)(424.32098, 289.2511)
iN/i-acetyl-&beta;-D-glucosamine(anhydrous)-iN/i-acetylmuramate	0.612957	0.5916767	13049622	12891502	14977627	13390102	0.3132038	19301128	22038097	0.3985138	-0.5056286	0.26993752	-0.4656601	0.058425903	0.57021713	-0.16594124	0.34443283	-15761642	0.18069077	0.5498638	0.16468239	0.20907402	-0.2749977	-0.35710907	-0.0120334625	-15045061	-0.19396019	0.08744621	0.0120334625	0.07211304	iN/i-acetyl-&beta;-D-glucosamine(anhydrous)-iN/i-acetylmuramate [ C19 H29 N2 O12, tgt=97.21, overall=97.21 ]	(477.17358, 738.7141)(478.17517, 513.48)(459.16165, 8711.279)(460.16483, 2117.5496)(461.16907, 388.73914)
3,4-dihydroxyphenylglycol	0.27785635	0.50335073	0.45416307	0.8618789	0.08172083	0.27535486	-0.42527628	0.08368254	-0.2928338	-15035507	-0.6785693	0.9899993	-1492346	-1490996	-0.7560401	0.7824397	-14951685	154145	-14864199	-0.6827369	0.6234517	0.67313147	0.12893343	0.013185978	-0.6527772	-0.013185978	0.092828274	-14769398	-0.63816595	-0.26242113	3,4-dihydroxyphenylglycol [ C8 H10 O4, tgt=47.35, overall=47.35 ]	(170.05699, 725.93005)(171.06425, 1704.2386)(172.06583, 109.602005)(153.05539, 1253.7213)(154.05698, 93.92)(193.04887, 97.25)
2,4-diamino-6-ethyl-5,3'-(2-trifluoromethyl-4-sulphonamidophenoxy)prop-1'-yloxypyrimidine	-0.40459633	-0.21591663	-0.41339302	-0.45742893	-0.72243404	-12381945	-0.6547651	-0.40591717	-0.5818701	-11811142	-1020.43	0.2469492	0.5908327	-0.64714813	0.31617355	0.28548336	19427156	18761377	0.574769	0.6776247	13441305	14922457	-0.2996769	-0.2927704	0.102705956	0.14428234	-0.102705956	0.13497162	-0.8315792	-14589282	2,4-diamino-6-ethyl-5,3'-(2-trifluoromethyl-4-sulphonamidophenoxy)prop-1'-yloxypyrimidine [ C16 H20 F3 N5 O4 S, tgt=53.91, overall=53.91 ]	(435.12463, 10323.036)(436.12805, 2079.108)(437.12628, 840.6334)(417.10907, 6639.0703)(418.11273, 1484.12)(419.11066, 351.55)(458.10983, 673.0925)(459.11023, 161.06)
curcumin	22231994	20964293	22161422	22055888	20804858	20143085	2300075	24505134	17808299	17541938	0.02638197	12913527	0.20065928	0.082705975	0.5031028	0.41917372	0.23755407	0.3668065	0.1966958	0.33778906	-0.7918706	0.4133973	-0.15494204	-0.23486853	0.17170191	0.065728664	15716062	-0.052608013	0.052608013	-0.45037603	curcumin [ C21 H20 O6, tgt=80.80, overall=80.80 ]	(368.12433, 3724.985)(369.1268, 1215.92)(370.13, 134.02)(350.11362, 3061.3403)(351.1151, 605.91815)(369.13016, 3575.0493)(370.13632, 1293.173)(351.12326, 669.92004)(373.10074, 136.81)
L-arginino-succinate	0.4772377	0.51368713	0.554512	0.57434654	0.39795685	0.14992905	0.46478653	0.48610878	0.33262062	0.26735687	-0.18416977	-0.06630707	-0.46453094	-0.47776985	-0.29751587	-0.32185173	-0.64322376	-0.4738636	-0.5027609	-0.4582739	0.35062027	0.407444	-0.11422539	-0.079916	-0.11279678	-0.04691696	0.04691696	-0.07016373	0.15943718	0.075567245	L-arginino-succinate [ C10 H17 N4 O6, tgt=81.34, overall=81.34 ]	(272.11035, 8216.276)(273.11285, 964.2621)
2'-deoxyadenosine	-0.45642948	-4617799	-0.3554392	-4643447	-0.30508137	-0.45867634	-47886896	-0.39425564	-0.30889034	-0.38683033	-42540483	-41606817	-45110197	-44603643	0.59027386	-4390277	-46306906	-44435415	-46643667	-4434703	0.033337593	0.11395168	-0.033337593	-0.05854702	-0.10205364	-0.15577602	-4203471	0.15999317	0.13704205	0.18889904	2'-deoxyadenosine [ C10 H13 N5 O3, tgt=46.81, overall=46.81 ]	(251.10054, 124.221436)(252.09885, 139.23)(252.10985, 16415.676)(253.1155, 2554.8408)(254.11555, 80.51)(234.0994, 865.58276)(235.09666, 345.832)(274.09286, 4910.11)(256.08197, 148780.45)(257.08527, 33777.977)(258.0877, 4444.4385)
itrans/i-anol	-0.11353302	-0.06554985	-0.1903305	-0.12044144	0.036884308	-0.2131195	0.00881958	-0.10526848	-0.51901245	-0.30785942	-0.33081055	-0.25479126	-0.18485832	-0.22395515	-0.082330704	0.10250473	-0.13052177	-0.17469025	-0.08076286	0.16985703	0.286932	0.31233978	0.16368294	0.021137238	-0.18497086	-0.026981354	0.03659439	-0.021137238	-0.024518967	-0.0299263	itrans/i-anol [ C9 H10 O, tgt=71.79, overall=71.79 ]	(116.060585, 683.39)(135.08044, 10160.691)(136.07552, 347.57074)(137.06912, 94.095)(117.06951, 1633.3654)(118.07318, 426.04)(157.065, 5433.646)(158.07124, 1011.34)(159.0627, 428.97668)(139.04982, 1489.535)
lotaustralin	0.6807537	0.040060997	0.6715622	0.53859043	-0.17426014	0.27338123	0.4023342	0.48173428	-15125992	-0.6294308	0.22225475	0.9995804	-0.3567238	-0.6996708	-0.026436806	-0.060331345	-17871141	-0.4874649	0.7798214	0.5260143	0.6954098	0.6009016	-10287628	-0.19105816	0.19105816	-0.25416374	-0.49250984	-0.45997238	0.6228552	0.40123653	lotaustralin [ C11 H19 N O6, tgt=69.02, overall=69.02 ]	(243.11043, 3429.6633)(244.11432, 557.86786)(245.11578, 2441.575)(262.13235, 1192.724)(263.12885, 593.77325)(244.1206, 729.6975)(284.10718, 1356.16)(266.10114, 54.79)
trifluoromethionine	-0.8093643	-0.7443161	-0.9923229	-0.9572067	-0.9575348	-11144485	-0.7496433	-0.65268326	-0.86717796	-0.95453644	0.11767006	0.2747612	0.25690842	0.29233742	0.2531891	0.2567768	0.18623543	0.27450943	-0.056009293	0.07844353	0.15556908	0.11728096	-0.30578613	-0.28129768	0.008163452	-0.008163452	-0.15546608	-0.16666412	0.019140244	0.07919693	trifluoromethionine [ C5 H8 F3 N O2 S, tgt=93.98, overall=93.98 ]	(204.02888, 486.45255)(226.0113, 40470.066)(227.01466, 3245.0642)(228.01088, 2965.111)(229.01321, 113.645996)
1-(3-aminopropyl)-4-aminobutanal	-1625243	0.46284294	0.010383606	0.10841942	-0.9899616	-11899872	-0.41936398	-0.36929417	-0.8296013	-10816383	0.5700035	0.725996	-0.24815178	-0.3046646	0.1170578	0.51301	0.25325394	0.31262016	0.03155327	-0.24173641	18274765	15068455	-0.0383358	-16113176	0.81837654	0.54294014	0.0383358	-0.20175552	-10796738	-1620657	1-(3-aminopropyl)-4-aminobutanal [ C7 H18 N2 O, tgt=86.61, overall=86.61 ]	(146.14133, 331.6357)(147.14941, 124.43)(147.14873, 110.723755)(129.13869, 7367.535)(130.14198, 475.6658)(131.12921, 2777.633)
iN/i-feruloyltyramine	-0.12030029	-0.13093948	13467574	-0.10859299	-0.112602234	-0.22891617	13532229	13536019	-0.18068886	13332214	13107968	1404179	13399664	13669515	13762013	135971775	13722577	13544369	-0.092782974	13348882	-0.22431946	-0.18657303	0.03868103	0.018953323	13509526	-0.13838577	-0.0020198822	0.0020179749	-0.10014534	1398575	iN/i-feruloyltyramine [ C18 H19 N O4, tgt=26.42, overall=26.42 ]	(313.12906, 466.31998)(314.1203, 822.99335)(315.12363, 348.22)(295.11746, 1973.9424)(296.12073, 138.99834)(314.14407, 830.4936)(315.1288, 1398.9)(318.11456, 971.41)
5-aminopentanal	-0.11324406	13304529	0.10292339	-0.34640026	0.09630108	-0.008221626	0.2579317	0.57296085	0.13533688	-13814745	11579256	0.17339039	0.62206936	0.48296833	0.03365612	0.41632938	-0.56872463	0.63561153	0.52384853	12654467	0.33832264	-11606092	-0.96905804	0.39832783	-0.07117748	-10694084	-0.11859417	22633543	0.91668415	0.07117748	5-aminopentanal [ C5 H12 N O, tgt=47.61, overall=47.61 ]	(102.09134, 526.37415)(107.070045, 1915.7058)(108.07094, 46.309998)
8-methylsulfinyloctyl glucosinolate	-0.107580185	-0.14482117	-0.18700981	-0.12756157	-0.17727661	-0.3449173	-0.22262764	-0.11165619	-0.24234009	-0.33923912	0.09746361	0.29193115	0.1722126	-23737888	0.300045	0.18366814	0.43276215	0.49954605	0.029611588	0.17976952	0.20572853	0.23658752	-0.11069679	-0.1327343	0.021116257	-0.07308769	0.10110474	0.08408165	-0.021116257	-0.037620544	8-methylsulfinyloctyl glucosinolate [ C16 H30 N O10 S3, tgt=57.74, overall=57.74 ]	(475.10208, 9522.259)(476.10565, 2229.5786)(477.10843, 598.8181)(497.084, 2326.8386)(498.08734, 309.29623)
3,9-dihydroxypterocarp-6a-en	8420108	8459598	832388	8684369	865121	836049	8515101	853897	8393197	8126637	-78982916	82729845	8349406	8445542	8525363	79802637	8041295	8025875	-77740183	-76599054	-7905555	76425543	-76425543	7957737	7720525	-7819621	-7683255	-76792173	7954545	77950115	3,9-dihydroxypterocarp-6a-en [ C15 H10 O4, tgt=72.19, overall=72.19 ]	(255.06483, 2512.024)(256.0699, 136.4965)(257.07956, 53.199997)(277.04703, 2402.3425)(278.0509, 112.274994)(279.04242, 759.12)(259.03564, 607.78)
16,17-dihydro-16&alpha;,17-dihydroxy gibberellin Asub4/sub	1452422	14609897	147503805	14685621	14146838	14094861	14581914	14728801	14397549	14293961	-0.17882538	13406197	-0.1138134	13493311	1336912	13374738	-0.14203835	-0.1464901	-0.05455208	0.059560776	-0.18608856	-0.14834213	0.076911926	0.05718422	-0.073150635	137072	0.036211014	135891905	-0.061914444	-0.036209106	16,17-dihydro-16&alpha;,17-dihydroxy gibberellin Asub4/sub [ C19 H25 O7, tgt=42.76, overall=42.76 ]	(365.1542, 83.392006)(348.15942, 1245.6733)(349.1578, 94.71)(388.14813, 672.90845)(370.1366, 1152.12)
gibberellin Asub13/sub	-15061975	-15072614	0.09956741	-0.081645966	-15054276	-1517059	-15121972	-15069436	-15122363	-0.5476103	0.29032135	0.6201105	0.43781567	0.67626	0.4878826	0.4803009	0.33174515	0.3218832	-0.10044384	-0.08958149	0.42005348	0.29768944	-0.053196907	-0.08973217	-0.18659782	-0.19012833	0.033809662	-0.016468048	0.016468048	0.10590458	gibberellin Asub13/sub [ C20 H23 O7, tgt=72.40, overall=72.40 ]	(375.141, 158.65)(357.13303, 2895.6572)(358.13675, 432.5205)
dihydroisopteroate	20555515	0.33833122	10167923	10384312	-16171343	0.8118439	28086147	23675232	2131441	22141876	0.017225266	0.101472855	18148785	11571808	0.5177727	0.37178612	21908054	2156433	0.41499138	0.32725525	-1628306	0.83721924	-0.70229435	-0.37581253	11547699	-0.8431177	0.7247429	14211693	0.37581253	-1613318	dihydroisopteroate [ C14 H13 N6 O3, tgt=62.75, overall=62.75 ]	(313.1046, 2515.1985)(314.10794, 324.77634)(315.11926, 52.335)(295.09485, 3526.1838)(296.09875, 1009.40704)(297.08224, 1241.7385)(296.10294, 1395.0101)(297.10333, 91.66)(336.08786, 155.1575)
apigenin 7-O-&beta;-D-glucoside	-0.66511345	-0.41739845	-0.38951492	-0.34924316	-0.6814556	-0.9089718	-0.98023605	-0.9113636	-0.9322338	-10303516	-0.13648224	-0.032907486	-0.19565392	-0.19497871	-0.108039856	-0.22229576	-0.31515503	-0.29101372	-0.101055145	-0.108242035	-0.8666744	-0.6628113	-0.24460983	0.07056236	-0.11919975	-0.03566742	0.18457413	0.17153358	0.08950424	0.03566742	apigenin 7-O-&beta;-D-glucoside [ C21 H20 O10, tgt=88.19, overall=88.19 ]	(415.09756, 249.58801)(437.08344, 6453.291)(438.08682, 1037.5537)(439.08493, 414.46463)
5-methylthiopentylhydroximoyl-cysteinylglycine	0.5108719	0.49024582	0.5325794	0.59734726	0.28728676	0.10447121	0.3860607	0.47989464	0.5269108	0.34384918	0.06361771	0.24686432	0.48212242	0.4574833	0.51745033	0.54128075	0.54086876	0.6137676	0.3807068	0.48317146	0.32790184	0.22795105	-0.25075722	-0.2924881	0.13109398	-0.022140503	-0.17060375	-0.14844513	0.022140503	0.08581734	5-methylthiopentylhydroximoyl-cysteinylglycine [ C11 H21 N3 O4 S2, tgt=65.03, overall=65.03 ]	(324.105, 5514.808)(325.10867, 735.10925)(326.11746, 82.86)
1-18:2-2-16:0-phosphatidylglycerol	-15867407	-20299115	-0.46057844	-22607913	-18479571	-22228045	-15927404	-15874868	-15927795	-16011198	0.58128595	0.76403284	-15899151	0.41525698	11014352	11911378	0.67706347	0.8525777	0.72126436	0.80940676	0.7612462	0.7343602	-157084255	0.04822874	-15858488	-15885492	-15749126	-0.04822874	0.4955182	0.6203599	1-18:2-2-16:0-phosphatidylglycerol [ C40 H74 O10 P, tgt=52.83, overall=52.83 ]	(727.4977, 66.6)(728.5203, 103.05)(746.50256, 1888.485)(747.5088, 827.595)(748.5232, 167.015)(768.4929, 1330.595)(769.4962, 114.3625)(750.48193, 1434.7914)(751.4858, 89.954994)
1-18:0-2-18:2-phosphatidylethanolamine	-0.02525568	-0.04535055	0.21975756	-0.06356001	-0.13689184	-0.141603	-14146438	17358899	-0.4967618	-0.18401003	-0.16809225	0.20211935	0.11354303	0.26422262	0.27684927	0.43796015	0.23314238	0.14729738	0.20242262	0.5630145	-14846952	-0.06332064	0.05533266	0.5066409	-147340145	-0.05533266	-12737136	0.3435464	0.33631372	0.29205656	1-18:0-2-18:2-phosphatidylethanolamine [ C41 H78 N O8 P, tgt=35.15, overall=35.15 ]	(743.54156, 214.5)(744.54517, 293.72)(725.522, 75.185)(726.50977, 140.39)(744.5501, 924.0933)(745.55554, 845.72)(766.53015, 1544.3987)(767.5359, 654.9738)
histidinal	-0.11972189	-0.63697004	14019694	-0.65397024	0.12844324	-0.2742343	0.7544198	-0.6715598	-0.29404688	0.8284402	0.48290777	-0.59605646	-0.30407	-0.30943537	0.7289891	-0.16049433	-0.16167974	0.18127108	0.02988863	-0.48623896	0.6359315	-0.29088545	0.056558132	-0.056558132	0.46105528	0.8381438	0.23619795	-0.5478425	-0.31736708	-0.46647215	histidinal [ C6 H10 N3 O, tgt=69.45, overall=69.45 ]	(140.08083, 422.17627)(141.09105, 1003.2021)(142.08772, 91.039)(123.08031, 1150.686)(124.076004, 71.858)(163.07277, 299.63)
iN/isup1/sup,iN/isup12/sup-diacetylspermine	0.032660484	0.22692204	0.26697254	-0.056658745	0.28897762	0.05815029	0.033097267	-0.09805012	-0.18241024	0.11106777	-0.4024191	-0.18254185	-0.11319065	-13187342	0.03317356	-0.05528164	-0.15611553	-0.29628658	0.15611362	0.12782764	0.07065296	-0.043642998	-0.21133709	0.043642998	0.2305479	-11375589	0.12708187	0.3072462	-0.2084837	-0.04673481	iN/isup1/sup,iN/isup12/sup-diacetylspermine [ C14 H32 N4 O2, tgt=83.75, overall=83.75 ]	(288.2529, 6023.3184)(289.25436, 1786.8481)(290.25897, 46.51889)(270.24442, 496.715)(311.2438, 3686.4888)(312.23944, 844.3823)(293.22803, 1606.375)(294.2384, 312.415)
7,8-didemethyl-8-hydroxy-5-deazariboflavin	-0.4095087	-0.36399174	-0.44951153	-0.4492483	-0.56208706	-0.7250948	-0.53057766	-0.4863348	-0.58256054	-0.6457548	-39334278	0.33617496	-4378538	0.3737421	0.3257208	-37411928	-31512136	-30158377	-363867	-34705572	0.007662773	0.14984035	-0.16690731	-0.1661787	0.029280663	-0.007662773	-0.018837929	-0.03660488	0.028882027	0.0643034	7,8-didemethyl-8-hydroxy-5-deazariboflavin [ C16 H16 N3 O7, tgt=75.90, overall=75.90 ]	(344.09036, 28741.23)(345.09338, 4693.7627)(346.09103, 1731.7717)(363.10687, 4443.946)(364.11084, 684.0014)(345.09644, 689.4186)(385.08456, 1506.9156)(386.08966, 90.335)(367.07874, 66.82333)
(+)-5-deoxystrigol	-0.42074108	-2053958	-0.45102596	-0.4385004	-19364195	-1920064	-21485624	-0.49367428	-0.5211344	-19727488	-0.24513912	-0.09866047	-19694548	-2068822	-0.22227383	-0.30284977	-0.33357716	-0.35242367	-0.229846	-0.17628956	0.035019875	-0.035019875	0.10998058	0.1071043	-0.03775692	-0.17031574	0.07792759	0.067082405	-0.0843668	-0.046542168	(+)-5-deoxystrigol [ C19 H22 O5, tgt=97.74, overall=97.74 ]	(331.15128, 72.4)(313.1427, 13360.812)(314.14655, 2649.7297)(335.1249, 15528.596)(336.1283, 3394.2903)(337.1333, 384.2733)
phenylacetothiohydroximate	-0.6908517	-0.27457285	-0.50768137	-0.24150038	-0.115585804	-0.3770337	-0.17258978	-13995802	-14048729	-0.5314059	-0.43527937	0.07003927	-0.32540083	-0.24047041	-0.51242685	-0.33824396	-0.17169714	-0.21720457	-0.19646978	0.12528181	0.15853071	-0.15525675	0.16755533	-13849087	0.19565916	0.15525675	-0.45775557	-0.20491266	0.21381998	-1394248	phenylacetothiohydroximate [ C8 H8 N O S, tgt=56.31, overall=56.31 ]	(166.0327, 766.88293)(167.03467, 132.91307)
HMDBOA-glucoside	-0.055692673	0.030014038	-0.11680031	-0.07091522	0.10871887	-16481491	-0.08139801	-619.888	0.11661148	-0.19246864	-0.18448257	-0.028057098	-0.14426994	-0.069524765	0.029317856	0.021820068	0.078876495	0.06206703	-0.032670975	0.09105301	0.14217949	0.114271164	-0.2219963	-0.3247137	0.03507042	-0.07582855	0.09181595	0.14301872	-0.15738678	-0.03507042	HMDBOA-glucoside [ C16 H21 N O10, tgt=83.58, overall=83.58 ]	(370.11337, 1930.8264)(371.10257, 2045.8867)(372.1012, 142.05666)(410.11325, 976.49585)(411.11063, 564.1337)(392.0948, 4918.8027)(393.09842, 815.8293)
camalexin	14164668	14220942	14187555	144968605	14051339	13396686	13971484	13859264	13906955	13805481	-0.12976456	0.033849716	-0.06475258	-0.051252365	-0.0058555603	-0.02676773	-0.092977524	-0.097429276	-0.0054912567	0.1086216	-0.13702774	-0.09928131	0.12597275	0.10624504	-0.024089813	-0.051094055	0.085271835	0.08930969	-0.012853622	0.012851715	camalexin [ C11 H8 N2 S, tgt=46.84, overall=46.84 ]	(200.04091, 2542.301)(223.02702, 724.47)(224.02608, 402.41898)
deoxycholate	-0.18501663	-0.2230053	-0.22198677	-0.18991661	-0.20922852	-0.28353882	-0.27547073	-0.22711182	-0.27547073	-0.33062363	-0.18067169	-0.0031871796	-0.115198135	-0.07258606	-0.07286072	-0.19265556	-0.2191391	-0.20826721	-0.1574192	-0.07948303	-0.18201256	-0.07492638	0.16900826	0.106832504	-0.030218124	-0.12725067	0.035806656	0.06615257	-0.060739517	0.030218124	deoxycholate [ C24 H39 O4, tgt=93.48, overall=93.48 ]	(391.28452, 783516.4)(392.28745, 202764.03)(393.2939, 55209.336)(394.29828, 9961.39)(395.29782, 2447.94)(374.27942, 69.285)(414.2695, 279347.88)(415.27216, 40571.348)(416.27432, 4963.072)(417.2728, 466.931)
imidazole acetaldehyde	9116647	9141175	9228971	9250007	9258248	9154607	9432195	9512481	9374623	93434515	-8562516	8419568	8423604	8549634	8635648	8724271	8599866	8519391	8310199	8518649	8382781	8345599	-8306779	-8326507	-8456841	-8483846	8306779	-8343442	8488984	8599322	imidazole acetaldehyde [ C5 H6 N2 O, tgt=47.08, overall=47.08 ]	(110.04691, 414.9966)(111.05502, 8407.835)
(iE,E/i)-geranyllinalool	19284048	0.029711723	14695997	28119516	0.3649397	0.55165386	16854353	0.25581646	17146196	14793749	0.31198215	0.50926113	15545816	11341009	0.8803644	-0.29466534	15159407	-0.06738949	0.20485783	0.27301311	-29287262	0.6384077	0.16909122	-0.9213896	12308073	-0.95252514	-0.16909122	0.3460436	13489828	-0.758811	(iE,E/i)-geranyllinalool [ C20 H34 O, tgt=57.09, overall=57.09 ]	(291.26727, 2828.2668)(292.26886, 281.96933)(273.2602, 198.58667)(274.27325, 78.54)(313.25174, 180.24625)(295.24228, 255.63)
(-)-heliannuol E	5688675	5656988	6124897	6131214	59353848	5657606	66245117	66644707	6198267	61010513	0.8420963	10355053	0.73060226	0.77137756	0.42557144	0.47963905	0.5262985	0.53313255	0.059576035	0.14861679	0.27773094	0.39814377	-0.4324684	0.6198826	-0.2919941	-0.2800312	-0.26708984	-0.0063915253	0.0063915253	0.2914467	(-)-heliannuol E [ C15 H20 O3, tgt=98.10, overall=98.10 ]	(248.136, 2220.6296)(230.12686, 488.51645)(249.1473, 3805.2737)(250.14714, 476.382)(231.13809, 374757.1)(232.14114, 60589.016)(233.14644, 10232.746)(271.13034, 16498.076)(272.13403, 2930.0332)(273.13873, 3173.713)(274.1396, 316.98398)(253.12102, 22650.94)(254.12474, 5065.6094)(255.12256, 1657.834)
indol-3-yl-acetyl-imyo/i-inositol	14049224	13589688	13628281	140576	13488294	-0.14162445	13970811	13985015	14039584	14007611	-0.12976456	0.033849716	-0.06475258	-0.051252365	-0.0058555603	-0.02676773	-0.092977524	-0.097429276	-0.0054912567	0.1086216	-0.13702774	-0.09928131	0.12597275	0.10624504	-0.024089813	-0.051094055	0.085271835	0.08930969	-0.012853622	0.012851715	indol-3-yl-acetyl-imyo/i-inositol [ C16 H19 N O7, tgt=21.03, overall=21.03 ]	(337.1179, 1899.8177)(338.10782, 632.2722)(339.1083, 145.0)
7-methylthioheptylhydroximate	0.9827914	10189185	0.96631	0.93395185	1073215	0.8854747	11554885	12173629	0.95834494	0.8177562	-0.25135088	0.027683735	-0.23735762	-0.29433966	-0.15508223	-15612867	-15679077	-15683529	-0.2769723	-0.24580717	0.035330296	-0.017272472	0.028466702	0.08616972	0.019451618	-0.14396334	0.017272472	-0.10390329	-0.08060789	-0.3077798	7-methylthioheptylhydroximate [ C8 H17 N O S2, tgt=68.00, overall=68.00 ]	(190.07086, 1316.8821)(191.08333, 55.04)(212.05296, 3269.8545)(213.05779, 163.16763)(214.0479, 617.23663)(215.05063, 92.02)
(-)-maackiain	0.58869886	10302329	0.7762313	10525527	0.9488721	0.95047045	16417527	11508136	0.44902468	0.40720224	0.53653383	0.51815844	0.5244174	0.54855204	0.28356504	0.48054075	0.99919367	107828	0.32948923	0.21542788	0.52616453	0.61728907	-0.36393595	-14612106	0.034968853	-0.23989248	-0.034968853	0.03729391	0.15863276	-0.06502867	(-)-maackiain [ C16 H12 O5, tgt=77.08, overall=77.08 ]	(285.07574, 2861.448)(286.07913, 285.97772)(287.0896, 88.35)(267.0663, 462.00925)(307.05765, 1226.185)
17-&beta;-hydroxyandrostan-3-one	16064415	11617985	16846905	0.03678322	12380314	0.553833	0.7786865	19053173	153685	0.8247261	10987511	-0.3809986	0.04394722	-2390315	0.7142582	-0.35770226	12127476	0.08107567	0.8253155	0.26794815	12800465	0.657814	-10220623	18035927	13690491	15361805	-0.8032131	-1961689	-10354023	-0.657814	17-&beta;-hydroxyandrostan-3-one [ C19 H30 O2, tgt=72.15, overall=72.15 ]	(291.23105, 3601.7065)(292.2326, 657.6395)(273.22012, 2841.077)(274.22897, 160.1021)(275.222, 2924.61)(313.21417, 1033.8296)(314.21777, 295.11862)(315.22318, 91.58)(295.20883, 1333.2)
3-methoxytyramine	0.24891472	0.8476467	10375538	0.33603668	0.7294903	-0.046577454	0.36071396	0.4628067	0.6327877	-0.69953156	0.41680717	0.4180565	0.24937248	-0.16936111	0.760334	0.58267784	-0.05866623	0.24217415	0.24321175	0.51347923	-17528496	-0.11797142	-0.124658585	-0.2875557	0.31345558	-0.5398674	0.11797142	0.6276455	0.12598419	0.7777252	3-methoxytyramine [ C9 H14 N O2, tgt=86.49, overall=86.49 ]	(151.09692, 7869.047)(152.1049, 374.8686)(153.09167, 1752.9)(191.09016, 62.73)(173.07964, 42620.41)(174.08452, 3587.3943)(175.0804, 186.53833)
deoxypumiloside	-18837547	-18116779	0.23325539	0.26411057	-0.297966	-0.24578667	0.16513062	-15502815	0.09428024	-21003513	-1962925	-0.07772064	-2075962	-0.07323456	-0.09548187	-0.038208008	-0.3073349	0.18535042	-0.027576447	-18686676	-1804781	-0.13740158	-13722992	0.15014458	0.47286606	-0.044599533	0.044599533	0.3802948	0.11902237	-16761055	deoxypumiloside [ C26 H28 N2 O8, tgt=85.56, overall=85.56 ]	(496.1865, 7684.54)(497.1903, 2600.0425)(498.18765, 605.44836)(499.1881, 148.47421)
N(&pi;)-methyl-L-histidine	-15358825	0.2730775	-11809516	-12972751	-13720517	-0.31477118	-1509136	-0.70559835	-0.08467913	-10214438	-1239471	-10601506	-0.63435316	-15785651	-0.82018614	-0.738564	-12469192	-0.83986807	-0.5588298	-14889732	0.10898161	-0.29118586	11889901	0.43957758	0.22400045	0.07991552	-0.4802785	-0.9558482	-0.07991552	-14003043	N(&pi;)-methyl-L-histidine [ C7 H11 N3 O2, tgt=50.89, overall=50.89 ]	(169.08656, 721.63727)(170.09058, 41.614998)(151.07585, 10137.386)(152.07834, 1784.5846)(153.06476, 1108.487)(170.09082, 1501.0133)(171.09918, 321.35333)(192.07394, 623.3445)(193.08458, 123.6775)
ketoconazol	-17078152	-16790867	-17449417	-17189674	-16953964	-18494892	-12845612	-1181427	-1291338	-1379509	-26621227	-23700676	-24636211	-2369135	-16189156	-1686449	-27502556	-25865479	-28896809	10743847	0.5718651	0.5401516	-0.06021309	-0.12363243	-261088	-27416897	-0.007118225	0.007118225	0.8108368	0.8762512	ketoconazol [ C26 H31 N4 O4, tgt=83.31, overall=83.31 ]	(463.2359, 6171.7446)(464.23926, 1196.4961)(465.2424, 150.005)(445.22565, 79841.734)(446.2295, 15244.027)(447.23254, 2272.24)(448.24384, 309.04248)(446.23117, 8203.301)(447.23563, 1676.3668)(448.2442, 145.44894)(449.24667, 48.02)
8-hydroxyquinoline	-0.4535551	-0.46207333	-0.48718357	-0.44367123	-0.04548168	-0.1744833	-0.007819176	0.040602684	-0.14036846	-0.20279408	-10312357	-0.84307766	-0.7657156	-0.7649622	-0.6376982	-0.67392445	-0.9368887	-0.916337	-0.6134939	-0.50311565	-0.076169014	0.03756237	0.021338463	-0.040093422	-0.3300581	-0.40850544	-0.01006794	0.033488274	0.01006794	0.017159462	8-hydroxyquinoline [ C9 H7 N O, tgt=87.67, overall=87.67 ]	(127.04015, 90.6)(146.06003, 18475.303)(147.06352, 1924.3685)
2'-deoxyuridine	-0.09939575	-0.17100716	-0.20212936	-0.0847435	-0.33209038	-0.18478775	-0.20224762	-16492046	-0.30937004	-0.520586	-0.2425003	-11202374	-0.124313354	-0.7917528	-0.57166386	-0.11179924	-0.14282417	-16549006	-0.40348053	-0.29960632	0.27853012	0.08111572	0.107328415	-0.3167553	-0.5373497	0.04119301	-0.04119301	-0.30381012	-0.44451332	0.19344711	2'-deoxyuridine [ C9 H12 N2 O5, tgt=47.57, overall=47.57 ]	(228.07391, 4197.65)(229.07538, 116.535)(210.06143, 6176.2266)(211.07314, 2782.83)(212.05302, 1044.8916)(211.07278, 2831.4473)(212.06758, 79.915)(213.06516, 106.8925)
1-dodecanol	-18291364	-0.26582193	0.114942074	-0.9035392	-10906081	-0.7300601	-0.52105856	-0.60886335	-0.5333972	-1406404	-15645709	-0.1171937	-0.27135324	-17065825	-0.66091585	-10183415	-1448381	-0.1488986	0.13204908	-0.23743963	0.17435598	-0.19254827	10513463	0.28507662	-0.01219511	-0.027749538	0.4425969	0.01219511	-0.035604954	-0.12708044	1-dodecanol [ C12 H26 O, tgt=67.98, overall=67.98 ]	(209.18964, 5678.6714)(210.18939, 1579.599)(211.19313, 55.0)(191.1772, 272.50455)
auricolate	0.40721226	0.60278034	23319921	16148424	18413916	24519987	0.77525425	0.44030666	-0.10429001	-14429303	0.49554348	0.33431625	0.34413242	-0.1126194	0.8879719	26611109	0.06477165	-0.24500656	-0.84595394	13842058	0.079665184	-0.42994308	29979944	-0.079665184	2093873	-0.3107481	0.18563938	-14163194	0.91769695	-14239652	auricolate [ C22 H39 O3, tgt=47.00, overall=47.00 ]	(351.28677, 1367.9286)(352.2871, 1073.058)(333.2763, 1261.3507)(334.28122, 275.62003)(335.28467, 59.79625)(334.29355, 553.02)(374.27405, 1860.9926)(375.27902, 245.98334)(356.26813, 542.24)(357.27737, 52.64)
&gamma;-solanine	-0.33870363	-12482457	0.10199404	-0.5819192	-0.31351042	-0.4746461	-0.10417509	0.049194813	-14322333	-0.501966	0.20767641	0.39120817	0.799829	0.823009	10373263	12505012	-17701249	0.9393058	12907958	0.82599974	0.14430857	-0.14270735	0.08097315	-0.06869936	-0.0762372	-0.4347787	-0.051378727	0.34052134	0.40917158	0.051378727	&gamma;-solanine [ C33 H54 N O6, tgt=57.60, overall=57.60 ]	(560.38666, 857.46545)(561.3916, 409.77997)(562.3837, 63.46)(542.3907, 687.315)(543.39404, 211.9)(544.38165, 2010.88)(561.3955, 548.306)(543.39636, 2733.541)(544.3956, 795.83746)(545.3937, 1101.6587)(546.36926, 64.8)(583.38965, 65.119995)(565.36847, 150.33665)
12-hydroxydihydrochelirubine	-11659698	-1187561	-13107433	-12792053	-14807167	-15573616	-13780632	-1358324	-15092812	-15581055	-0.20306206	-0.037748337	-0.38830566	-0.4242649	-0.2772293	-0.26428604	-0.5011158	-0.4716015	-0.5609665	-0.4583187	-0.030563354	0.015649796	0.05412674	-989.914	-0.0051612854	-0.048526764	0.12749672	0.12289429	-0.033784866	989.914	12-hydroxydihydrochelirubine [ C21 H17 N O6, tgt=64.61, overall=64.61 ]	(402.09015, 125.426)(384.0823, 11679.722)(385.08398, 2399.191)(386.08704, 126.05799)
&omega;-hydroxylaurate	-0.7914238	11729355	-0.82146454	-0.77843857	-0.97442245	0.39462662	-0.7515831	-0.7508812	-0.8406162	0.6542263	0.6108208	13840599	-10951157	0.92453384	-0.9344139	-0.95985985	0.36185265	0.15827751	0.52503395	0.9657364	-0.5400524	-0.5594559	-0.93651676	10388565	0.84348106	0.5400524	-0.64196396	20570412	-0.82055664	0.93193436	&omega;-hydroxylaurate [ C12 H23 O3, tgt=83.88, overall=83.88 ]	(215.16428, 158.528)(197.15395, 2768.948)(198.15567, 75.855385)(238.15051, 2041.7723)(239.15593, 11322.005)(240.15878, 2244.5757)(220.14093, 4090.1145)(221.14888, 952.6873)(222.14865, 170.632)
morphinone	0.498518	0.6567259	0.14803314	30378761	31524315	29303665	0.99935913	10275478	0.53769016	0.8393841	12221851	-14981819	31818562	0.79811096	-15021524	-0.69481564	11652031	1134718	16165676	-0.17376709	0.16658783	-0.35808086	0.16846466	-0.16658783	-0.42309475	14042778	-0.18288612	11573696	0.562562	-15002817	morphinone [ C17 H18 N O3, tgt=67.29, overall=67.29 ]	(284.1319, 646.92004)(285.12787, 491.75)(266.12085, 1919.02)(267.116, 653.8525)(268.1215, 283.475)(285.13144, 1242.8157)(286.1366, 267.88998)(267.12234, 908.1153)(268.13144, 62.755)(307.116, 1214.2594)(308.11862, 375.13663)(289.1065, 2973.2666)(290.1102, 259.41275)(291.11993, 52.572)
&Delta;sup9/sup-tetrahydrocannabinolate	12350483	0.41345215	0.3081913	0.9049282	1023695	0.12382698	-0.2989502	0.46094322	0.71160316	-1301651	0.0058021545	-0.014940262	15502338	10357761	1125227	11762543	11605701	0.9430752	12536354	-0.3863945	0.61358833	-0.021863937	-0.39859962	-0.046848297	0.80179214	0.021863937	0.69494057	-0.23389435	-0.09048653	12812786	&Delta;sup9/sup-tetrahydrocannabinolate [ C22 H29 O4, tgt=70.09, overall=70.09 ]	(357.20355, 2504.0933)(358.20758, 599.33167)(359.21304, 372.7686)(380.19193, 313.885)(362.19003, 252.07)(363.1871, 357.83)
(i22R,23R/i)-28-homocastasterone-22-O-sulfate	0.6037359	0.5405359	-21202316	10910959	0.3651533	0.3060217	0.36649036	0.5518503	0.96186733	0.7685747	-0.29333782	-0.25965214	-0.36868668	-0.24539852	-0.49482346	-0.47518063	-0.50816536	-0.72502136	-0.46006393	-0.15276432	0.58326244	0.48920727	0.46129322	0.42665577	-0.08558369	0.08558369	-0.36067486	-0.37131977	-0.62916183	-0.51392937	(i22R,23R/i)-28-homocastasterone-22-O-sulfate [ C29 H49 O8 S, tgt=59.59, overall=59.59 ]	(539.3086, 3902.2664)(540.30676, 3316.9663)(541.30865, 974.99554)(542.3148, 118.038)(540.305, 10463.71)(541.30804, 3144.72)(542.31134, 530.56)(580.2968, 169.897)(581.2719, 430.04)(562.2983, 51.87)
2-keto-3-deoxy-D-iglycero/i-D-igalacto/i-nononate	0.37137604	0.27836418	0.42119598	0.4693241	0.2253685	0.19642258	0.3668537	0.43123817	0.270298	0.18052864	-0.4985199	-0.29322815	-0.30310822	-0.3111534	-0.27503014	-0.27737808	-0.08164024	-0.11039543	-0.07658768	0.11632919	0.01818657	0.11366081	-0.127779	-0.05624771	0.002954483	-0.002954483	0.21352196	0.18645668	-0.07019997	-0.011369705	2-keto-3-deoxy-D-iglycero/i-D-igalacto/i-nononate [ C9 H15 O9, tgt=85.27, overall=85.27 ]	(249.06085, 9735.638)(250.06464, 1123.0477)(251.0487, 290.72)
2-succinylbenzoate	-23416662	-0.5156088	-2465045	-13432131	-15933299	-2441473	-0.9755087	-21014004	-0.43812943	-26283054	-0.24514103	0.52517223	13167734	0.66566753	-25296001	-20468693	0.22331905	12367506	-20109167	-0.07033062	-0.0525198	10302553	-20297394	-11274958	0.7503271	0.75482655	-0.15904713	-0.039959908	0.32595348	0.039959908	2-succinylbenzoate [ C11 H8 O5, tgt=45.84, overall=45.84 ]	(220.03723, 812.40826)(203.03206, 9373.525)(204.03563, 598.9136)(205.03087, 714.0832)(225.01637, 166.23)
sarpagine	7194048	-6801543	73188047	7581856	7932166	7979825	8456157	8425409	8659348	855214	9308692	8903744	8854329	8396646	8983052	823084	8887747	8656582	89615	8762238	-6894923	73457117	68360643	-66516504	-67819853	-68089895	-66726236	66516504	73137274	6760891	sarpagine [ C19 H22 N2 O2, tgt=45.61, overall=45.61 ]	(310.1665, 323.56998)(292.15674, 3398.322)(311.18146, 99.1)(333.1631, 3847.93)(334.16702, 441.61)(315.14764, 9123.264)(316.15244, 1580.89)(317.13956, 334.21252)
6-methylthiohexanaldoxime	-0.7016163	-25475788	-0.8074112	-26073294	-16199234	-20583076	-1626693	-14934015	-17551975	-2530445	-17807999	-13346834	-0.98018456	-1436203	-0.83239937	-11687317	-0.66223145	-0.53569126	-0.530159	-0.8333311	0.10450935	0.170887	-12975054	-0.18905258	0.2403717	0.09482956	-0.07221222	-0.26191807	0.07221222	-24192896	6-methylthiohexanaldoxime [ C7 H15 N O S, tgt=74.82, overall=74.82 ]	(184.07655, 4114.6865)(185.0856, 539.4425)
2-amino-3,7-dideoxy-D-threo-hept-6-ulosonate	-4091522	-3771452	-37364864	-43068895	-4269964	-38687725	-41510935	-44820414	-40279655	-4276037	-39302464	-39312	-41937838	-3794939	-36041355	-413286	-3751833	-39780617	-36884537	-37783957	-0.81225395	-0.096473694	0.3093319	0.2871933	0.13305473	-0.004421234	-0.34323692	-0.46935463	0.004421234	0.17411995	2-amino-3,7-dideoxy-D-threo-hept-6-ulosonate [ C7 H13 N O5, tgt=57.30, overall=57.30 ]	(191.07655, 183.81)(192.08827, 1619.8341)(193.09744, 243.649)(194.08148, 861.784)(174.07732, 55420.312)(175.08054, 4785.4233)(176.09125, 308.80777)(177.08981, 72.64)(214.07025, 932.1004)(215.06326, 698.255)(196.06044, 2182.1255)(197.06227, 55.34722)(198.0527, 237.73698)
R-4'-phosphopantothenoyl-L-cysteine	0.022891998	0.02661419	0.16890335	0.056842804	-0.37839222	-0.59533024	-0.025074005	-0.04628086	-0.12128639	-0.21299934	-0.0826931	0.13855553	0.23456001	0.26075077	0.08701706	0.1381836	0.44551182	0.6912441	0.14273643	0.26712036	0.1466837	0.21432304	-0.49927425	-0.27957916	0.18616867	0.103375435	0.0864048	-0.0864048	-0.17464161	-0.098768234	R-4'-phosphopantothenoyl-L-cysteine [ C12 H20 N2 O9 P S, tgt=54.82, overall=54.82 ]	(399.06808, 16054.697)(400.07156, 2530.4949)(401.06882, 1396.9122)
2,3',4,6-tetrahydroxybenzophenone	-0.507781	-0.56852245	-0.8071089	-0.6842394	-0.5942774	-0.66839695	-0.48829937	-0.5939646	-0.74851894	-0.7040148	-0.15895557	-0.043520927	-0.114188194	-0.20675945	-0.107943535	-0.07345486	-0.0860796	-0.10951519	0.021725655	0.09008312	0.09364414	0.122000694	-0.033532143	-0.07166386	-0.009308815	0.009308815	0.26779652	0.22009945	-0.083844185	-0.06734753	2,3',4,6-tetrahydroxybenzophenone [ C13 H10 O5, tgt=59.52, overall=59.52 ]	(246.05212, 333.398)(228.0374, 211.46167)(247.05817, 1481.5347)(248.05037, 219.3425)(269.0394, 1145.3867)(251.03116, 37858.555)(252.03487, 2842.2173)(253.02946, 5192.235)(254.03566, 367.33685)
(S)-autumnaline	-0.8876457	-12286034	16364841	-12325001	-11671009	-0.26314354	21551456	-0.06650543	19314346	-0.96976566	-13227196	15829887	-0.15232277	0.59454346	-0.95290756	0.7311611	-0.6529188	15930824	-0.33369732	-0.58112144	0.6134062	-0.26972198	-147475605	0.21944237	15620022	0.32825947	-0.62657833	0.38150787	-0.21944237	-0.6016741	(S)-autumnaline [ C21 H28 N O5, tgt=49.08, overall=49.08 ]	(374.19824, 211.34428)(375.21255, 68.13)(356.18924, 444.3425)(357.2023, 65.35)(375.20374, 1185.8281)(376.20557, 455.81332)(377.20468, 217.27)(357.19226, 1166.5035)(358.20343, 123.84071)(359.1964, 574.36334)(397.18396, 996.3637)(398.1911, 179.095)(399.19858, 67.435)(379.172, 2329.1584)(380.1759, 1024.46)
2'-deoxymugineate	-0.095282555	-0.10521984	-0.23010159	-0.057574272	-0.06859112	-0.35890865	-0.62876034	-0.059267998	-0.111159325	-0.26849842	-0.18365002	-0.0027608871	-0.16616917	-0.16339588	-0.03895092	-0.078736305	-0.17146397	-0.2763567	-0.07584095	0.042214394	0.8582735	-0.061493874	0.13157558	0.026226997	-0.15981388	-0.021979332	0.016106606	0.26879597	-0.016106606	-0.1452856	2'-deoxymugineate [ C12 H19 N2 O7, tgt=92.30, overall=92.30 ]	(303.12006, 59055.17)(304.12344, 9680.929)(305.1279, 1614.2284)(306.13153, 34.559998)(285.10724, 2002.9225)(286.11185, 380.3709)(287.10443, 2008.9622)(286.1153, 192.63)(326.11423, 803.5811)(327.11984, 3908.5615)(328.1235, 1090.53)
octadecenedioate	-0.21605587	0.82921696	16657629	16505232	16626902	0.21288395	0.24014759	0.9487562	17264395	-0.10611248	14884138	16668653	0.811532	1551652	16163797	13427038	0.8510599	-0.21434307	-0.66660213	-0.038233757	0.4755125	-0.3073759	-0.16530704	-0.23669529	-0.59393024	14840097	15039873	17419405	-0.28787327	0.16530704	octadecenedioate [ C18 H30 O4, tgt=52.95, overall=52.95 ]	(311.2191, 2450.4663)(312.2165, 269.4535)(313.2118, 44.755)(293.2089, 10792.229)(333.20416, 2618.4744)(334.20416, 969.6271)(315.1933, 7073.0215)(316.20364, 2150.8137)
(-)-curcuquinone	34047403	33448858	41405115	4173768	39161787	37671423	42971144	4361289	36564379	35845041	204457	22300043	2122281	21168318	30944414	2998248	20855055	2081647	0.99587536	12450266	0.0178442	-0.0178442	-0.32652187	-0.36022472	0.22224522	0.13591671	-0.04051876	-0.07252598	0.3029642	0.32907772	(-)-curcuquinone [ C15 H20 O2, tgt=97.56, overall=97.56 ]	(232.14218, 18121.477)(214.13177, 118.57)(233.15387, 189091.52)(234.15657, 29596.854)(235.16473, 7739.095)(236.16577, 1616.4539)(215.14204, 13797.659)(216.14505, 2388.2065)(255.13597, 19181.92)(256.14175, 4316.9014)(257.13898, 2490.5527)(258.14215, 85.6075)
lesquerolate	-20919666	-20886726	-14151525	-14457483	-19979563	-23549433	-21085625	-18773146	-1309412	-13017397	-0.66915035	-0.3981943	-0.5773325	-0.65233326	-0.81395245	-0.68557644	-0.64366245	-0.5485468	-0.8682728	-0.48655033	0.025641441	-1307682	0.44910908	-12847061	-0.025641441	-23638296	0.60574055	0.5400343	-23616962	0.051049232	lesquerolate [ C20 H37 O3, tgt=55.28, overall=55.28 ]	(325.27103, 12136.322)(326.2732, 2944.8325)(327.27567, 916.0663)(307.26022, 5836.5903)(308.26532, 1250.5177)(348.2615, 1845.2238)(349.26932, 564.8118)
indigo	-12218251	-0.5310817	-0.8900819	0.47302103	0.8083396	0.060574055	0.39714193	-0.03795767	0.06414461	-13346734	-0.98345995	-0.63399553	0.46213388	-0.4374957	-12118754	-0.11368036	-0.06948233	0.18908453	-0.85740423	-0.37604666	0.5367112	-14401879	-0.6133981	-14729017	0.026725292	-0.090824604	0.33469248	0.020576	-0.020576	0.5316663	indigo [ C16 H10 N2 O2, tgt=62.06, overall=62.06 ]	(244.05838, 2090.883)(263.08536, 566.7025)(245.07237, 7420.7666)(246.07893, 245.79)(247.07872, 811.6616)(285.06165, 82.18)(267.05362, 1792.1335)(268.05148, 479.33664)
diprenylphlorisovalerophenone	-0.04060936	-0.2528801	-0.0939312	0.24220848	-0.21431923	-0.3564415	-0.31243706	-0.16115189	-0.21147728	-0.03891945	-0.3620491	0.007846832	-0.65612125	-0.090055466	0.785244	-0.44358635	-0.13897705	-0.06486511	-0.15295792	0.35681534	-292002	0.11529732	0.40231133	-0.01055336	-0.030702591	0.01055336	-22810478	0.05989456	0.24140358	-10959129	diprenylphlorisovalerophenone [ C21 H29 O4, tgt=69.75, overall=69.75 ]	(345.20248, 1225.35)(327.19498, 2585.5024)(328.20056, 561.8647)(329.19446, 417.185)(350.19073, 169.81126)(351.1907, 735.0221)
5,10-methenyl-THF	-0.39840603	-0.42487812	-0.50545406	-2167571	-0.45194912	-0.49647045	-0.26438236	-0.26999187	-0.45434093	-0.5018072	12627726	1418191	20753584	20876837	1614337	-0.6358404	20375109	21212645	16780386	17705698	0.261693	0.35529423	-0.21895885	-0.2743368	-0.14418507	17628489	-0.036028862	0.036028862	-19620714	0.120583534	5,10-methenyl-THF [ C20 H22 N7 O6, tgt=75.82, overall=75.82 ]	(439.15787, 2496.361)(440.1622, 641.17584)(441.17227, 1258.0979)(479.14954, 402.85666)(461.1411, 115206.46)(462.1445, 24408.705)(463.15128, 10563.125)(464.15765, 1945.7222)
L-dehydro-ascorbate	-11161928	-10315208	-11779652	-12546997	-16032133	-15787382	-12883987	-11554937	-14639664	-16051178	0.024291992	0.22502899	0.009077072	0.058034897	0.0063095093	0.11101341	0.05604744	-0.05362892	-0.052597046	0.10484123	-0.794487	-0.3447361	-0.45425034	-0.074798584	0.0029582977	0.0382843	0.026388168	-0.0029582977	0.04373932	0.035625458	L-dehydro-ascorbate [ C6 H6 O6, tgt=47.49, overall=47.49 ]	(175.02415, 871.36664)(157.01314, 2432.418)(178.99287, 841.55273)(179.98462, 48.46)
(2Z,6Z)-farnesyl diphosphate	-17033911	-11644402	-13768806	-0.5694046	-14496288	-13382225	-26294365	-10996857	-15342598	-16525345	0.39579582	-0.5070667	0.13811684	-16797171	0.0012798309	-10399055	-1489315	-0.76568985	-0.50390625	-0.8780174	0.19641685	0.32226944	-0.007827759	0.007827759	0.09691429	-10658131	-0.34487724	0.2319088	-0.29824448	-0.17651558	(2Z,6Z)-farnesyl diphosphate [ C15 H25 O7 P2, tgt=53.84, overall=53.84 ]	(402.0899, 145.585)(384.08237, 15965.314)(385.0837, 3310.435)(386.08817, 276.29333)
xanthosine	0.37030697	0.429101	0.35127163	0.50757504	-0.028107643	-0.36640072	-0.0565691	0.113036156	-0.010666847	-24355974	0.31595325	0.7037668	0.40936375	0.4362898	0.716136	0.7807226	0.54581356	0.54980373	0.2863264	0.47697735	0.3996725	0.2008009	-0.5414429	-0.39192867	0.30050182	0.18383694	-0.16631603	-0.0732584	-0.06613445	0.06613445	xanthosine [ C10 H12 N4 O6, tgt=69.42, overall=69.42 ]	(284.07413, 3561.9915)(285.08267, 523.9469)(286.0887, 58.426666)(267.07776, 777.05)(307.06436, 635.07245)(289.053, 831.92535)(290.06433, 60.38)
L-selenocystathionine	11540174	0.97614765	0.8850088	10153542	0.8180113	0.75227165	0.93080235	10783129	0.91060734	0.9829893	0.1200161	0.3495636	0.26611042	0.0016222	0.38075352	0.1914177	0.112184525	0.20405197	0.4531994	0.43451405	0.12335873	0.08456802	-0.35561752	-0.4084835	-0.0013341904	0.0013341904	-0.17564392	-0.1754198	0.12598705	0.14395618	L-selenocystathionine [ C7 H14 N2 O4 Se, tgt=47.60, overall=47.60 ]	(271.01932, 3332.0627)(272.02298, 229.04)(253.00859, 998.22394)
iN/isup6/sup,iN/isup6/sup-dimethyl-L-arginine	17111626	17242451	18026638	18226814	16747246	15694313	18424053	19261131	19321651	18862171	0.84113884	-0.40829277	0.20267105	0.3573208	0.8058014	-0.30793	-0.40675545	-0.0029144287	0.30379105	1756731	0.107616425	0.15592194	-0.15331459	-0.24738121	0.057146072	-0.057146072	0.2822914	0.28784752	-0.08518219	-0.09456444	iN/isup6/sup,iN/isup6/sup-dimethyl-L-arginine [ C8 H19 N4 O2, tgt=96.10, overall=96.10 ]	(203.1502, 14675.905)(204.1494, 1450.3854)(205.15729, 471.52542)(186.14877, 2075.6475)(187.1487, 231.49333)(188.16418, 42.23)(226.14188, 8278.278)(227.14348, 1019.7801)(208.13286, 1167.4769)
TDP-glucose	-0.0018692017	-0.055446625	-0.059249878	0.0032367706	0.0012626648	-0.14180183	-0.15595436	-0.079372406	-0.15050507	-0.2966442	-0.05648613	0.11795616	0.015340805	0.0038700104	0.059926987	-0.039318085	-0.06620407	-0.06303024	-0.011405945	0.08625984	-0.05168724	-0.0151462555	0.065488815	0.082933426	-0.09000015	-0.140131	0.046369553	0.05617714	-0.031269073	0.0151462555	TDP-glucose [ C16 H24 N2 O16 P2, tgt=62.61, overall=62.61 ]	(563.05646, 71.25834)(585.0498, 11065.7)(586.05444, 3090.6826)(587.04865, 3745.4644)(588.0539, 980.6732)
(3iS/i)-3-hydroxycyclocitral	-0.11184788	-12874479	-12713232	0.31615162	0.16282177	-16001253	-10406084	-10602026	-12258596	-14557486	-17215624	-11398649	-0.22162533	0.013098717	0.06536579	0.015873909	0.23253727	0.03203106	-0.10920429	-0.97181606	-0.64054585	0.34842396	0.048970222	-0.030171394	-14502897	0.15961933	0.030171394	-0.095656395	0.065629005	-0.394742	(3iS/i)-3-hydroxycyclocitral [ C10 H16 O2, tgt=64.30, overall=64.30 ]	(169.12363, 899.1109)(170.11816, 1033.67)(151.111, 1904.64)(152.10616, 271.60635)(191.10574, 1626.2598)(192.10052, 42.083637)(173.09462, 7621.654)(174.0988, 859.4549)
neohesperidin	-29164543	0.15423107	0.06197071	0.19412136	0.038638115	-0.35213757	-0.09866619	-22906199	-0.13155842	-25547647	-26582422	-21764631	-0.143363	0.026694298	-0.038451195	0.067090034	-23265886	-25776224	-2460021	0.0954504	-0.18573475	0.19227123	0.11523914	0.038031578	-0.038031578	-0.08781147	-0.040823936	0.08767605	-0.12215328	0.043244362	neohesperidin [ C28 H34 O15, tgt=48.65, overall=48.65 ]	(610.1849, 8604.146)(611.18463, 4718.1494)(612.18164, 3513.4736)(611.2, 9050.666)(612.2005, 3810.4412)(613.19507, 1232.3475)(614.1835, 272.6)
6-methylsulfinylhexyl glucosinolate	6696497	66339264	78435783	-6750331	-675434	-6870654	7854637	6775464	73433437	-69058294	70794983	71443186	-6793782	-6780282	-6734885	-67557974	-6822007	-6826459	-6734521	-6620408	-68660574	6603057	-6603057	-66227846	7325532	72226915	67166777	7012004	-67418833	-6716178	6-methylsulfinylhexyl glucosinolate [ C14 H26 N O10 S3, tgt=26.62, overall=26.62 ]	(465.08185, 2141.1316)(466.08725, 283.92334)(447.07358, 3316.905)(448.07764, 349.74832)(487.05948, 173.64801)
2'-deoxyinosine	10368109	-70212994	10402693	1033518	-7002962	-7119276	11636171	7921319	9901684	9797665	76795683	8101445	-7042404	-7028904	9348425	84873705	-7070629	-7075081	8233642	-686903	863278	6851678	-6851679	7935898	-70017414	8212343	-68923798	-6888342	-6990505	709243	2'-deoxyinosine [ C10 H12 N4 O4, tgt=70.07, overall=70.07 ]	(252.08646, 1014.3737)(253.08992, 82.23)(234.07645, 73.12)(275.0728, 3076.0933)(276.07242, 236.71332)(277.06992, 191.90501)(257.0638, 4557.202)(258.05707, 68758.97)(259.05975, 7048.55)(260.06198, 460.6)
4,8-sphingadienine	-0.17231178	-18234406	-10914974	-0.18078995	-0.20955658	-0.39984512	-0.34864426	-0.4268093	0.105249405	0.15431595	-0.14660263	-0.0043945312	-0.1323719	0.33445358	-0.1382618	-0.12381363	-0.270813	-0.19072533	-0.05506897	-0.006292343	0.020267487	-1088459	0.15900803	0.19444275	-0.020267487	-0.084999084	-18143578	-18326263	0.7337322	0.39208984	4,8-sphingadienine [ C18 H36 N O2, tgt=84.17, overall=84.17 ]	(298.27362, 1785.623)(299.27588, 86.6765)(300.2802, 1540.9695)(280.26358, 6735.972)(281.26596, 1489.5094)
1-16:0-2-18:4-diacylglycerol-trimethylhomoserine	-11758986	-0.6882	0.39550495	0.31750965	0.24359226	0.110339165	-0.8721514	-0.6488962	-0.05723095	-0.14271832	0.6362486	0.9699774	11923838	11993189	14120016	1456111	1553729	15052271	16060972	16639509	0.8054571	0.36452007	-0.07220554	0.018782616	-0.42219925	-16416023	0.43939495	0.35192776	-0.16464138	-0.018782616	1-16:0-2-18:4-diacylglycerol-trimethylhomoserine [ C44 H77 N O7, tgt=47.43, overall=47.43 ]	(731.5695, 454.49142)(732.54694, 1968.6951)(733.5544, 1349.42)(714.5715, 3299.2805)(715.576, 1676.2765)(716.55096, 2653.153)(717.5548, 1288.9795)(736.5411, 59.09)
chlorophyllide ia/i	-0.5331645	-0.506701	-0.37994337	-0.43145227	36213517	35201669	-0.9798398	-0.9435334	-10898252	-11706176	-0.7521558	-0.54761934	-0.16247988	-0.12601233	0.18409395	0.14786005	4276669	-0.83369684	-0.7840762	-0.5217118	0.55245256	0.5680852	-0.0093512535	-0.077273846	-0.56332827	0.0093512535	0.026196003	0.052175045	-0.05286646	-0.28155088	chlorophyllide ia/i [ C35 H32 Mg N4 O5, tgt=66.05, overall=66.05 ]	(594.2214, 134.53)(595.2135, 2154.6)(596.2182, 334.92)(613.2286, 471.51)(595.2137, 56397.234)(596.21704, 17548.654)(597.2197, 4093.8367)(598.2222, 432.8033)(635.20807, 3256.317)(636.2116, 996.30994)(637.2217, 601.78894)(638.2275, 578.45)(617.198, 487.62)
triferuloyl spermidine	-0.2884283	-0.03597355	0.0685215	-0.02534771	0.010098457	-0.33542633	-0.21423912	-0.24193764	-0.3528118	-0.24108219	-0.07427502	-14211585	-0.5171938	-0.15593815	-1425129	-0.08934212	-0.21291828	-0.18157482	-0.21784782	0.19382381	-0.5780287	-0.05520153	0.37919998	0.07801056	0.06586647	-0.30766678	0.08293629	-0.10109711	-0.28441143	0.05520153	triferuloyl spermidine [ C37 H43 N3 O9, tgt=57.26, overall=57.26 ]	(656.2958, 1359.1958)(657.2979, 284.8952)(678.2801, 1944.89)(679.2822, 164.68)
gibberellin Asub12/sub-aldehyde	0.029755592	0.014224052	0.07145977	0.027825356	-0.7170286	-0.8862982	-0.8336859	0.1102972	-0.039860725	-0.8750944	-0.04436207	0.09608173	0.0122385025	0.0879755	0.08149624	-0.023770332	-0.024788857	-0.092865944	0.17779636	0.14511776	-14836874	-0.07197285	0.22531986	0.20223904	-0.3429575	-0.1277132	0.03260517	0.17017269	-0.03260517	0.17337322	gibberellin Asub12/sub-aldehyde [ C20 H27 O3, tgt=67.59, overall=67.59 ]	(315.19424, 9040.691)(316.2041, 2457.869)(298.19806, 573.50604)(299.1993, 118.666664)(338.18378, 378.60733)
phytosphingosine 1-phosphate	-11122932	-12551155	-10319424	-10727825	-14326649	-1618742	-13314228	-12927017	-12891979	-13987694	-0.54774857	-0.3745823	-0.5972042	-0.63160896	-0.0669117	-0.10917091	0.7806301	-0.4743805	-0.42306137	10021191	-0.8847656	-10254765	10032291	-11542473	0.8847656	0.99819946	11129532	10715046	-0.9014721	-0.9759083	phytosphingosine 1-phosphate [ C18 H39 N O6 P, tgt=81.35, overall=81.35 ]	(397.25754, 605.1557)(379.2482, 5727.704)(380.2514, 978.2671)(381.24966, 129.352)(382.25522, 97.9)(419.2393, 10663.909)(420.24298, 4593.5586)(421.23846, 1531.4542)(422.24768, 97.70334)(401.2269, 252.33142)(402.23358, 63.29)
phlorizin	-0.51693344	-29401665	-0.6136017	-0.62557983	-0.89984894	-10831337	-0.6402664	-37345314	-27711554	-0.71665955	0.02425003	0.11090469	-37128267	0.32613945	0.16243362	0.1502037	0.13293648	0.13277435	0.32048607	0.45165253	0.2688732	0.23866463	-0.2807579	-0.3165722	0.073690414	0.0018100739	-0.050973892	-0.0018100739	-0.012393951	0.051469803	phlorizin [ C21 H23 O10, tgt=63.17, overall=63.17 ]	(435.12564, 9699.976)(436.12888, 2077.3037)(437.1262, 786.54425)(417.11523, 1514.3068)(418.11884, 102.965)(458.11115, 138.828)
pelargonidin 3-iO/i-(6\-iO/i-malyl-&beta;-iD/i-glucoside)	10545816	0.9539099	10709677	1175273	12294836	-16950331	0.8949175	0.9337406	0.874918	0.68364525	-14217882	-13694506	0.87908363	10626583	0.9109106	-14213037	-1252675	11661997	0.8507023	10155058	-0.7528391	0.99009705	0.8182354	-0.89378643	0.759758	0.7528391	-11375542	-11471834	-13694	10140238	pelargonidin 3-iO/i-(6\-iO/i-malyl-&beta;-iD/i-glucoside) [ C25 H23 O14, tgt=56.56, overall=56.56 ]	(529.09814, 4241.927)(530.10095, 327.13055)(570.0996, 1119.464)(571.1029, 369.10797)(572.09357, 203.86777)
homoglutathione	1509012	161203	161363	16203623	16581991	17036211	1700067	17144081	16874113	16864784	13639445	14270834	14539697	149592905	13218153	14213354	16055614	-0.1952076	14763912	14388866	13277318	13560955	0.028194427	0.008466721	-0.12186813	13448249	-0.012506485	-0.008468628	-0.11063194	-0.084926605	homoglutathione [ C11 H18 N3 O6 S, tgt=47.39, overall=47.39 ]	(321.10046, 2114.9243)(322.10327, 236.7557)(323.10666, 2046.8871)(303.08664, 377.665)(343.07953, 4507.3306)(344.08194, 1115.8624)
cyclo-dopa 5-iO/i-glucoside	-0.0820694	1692827	16809477	-0.07036209	16749481	16640102	16615845	15295355	16604095	1658006	-0.17882538	17200806	-0.1138134	-0.10031319	1349041	-0.07582855	16910765	16852783	1702767	171444	-0.18608856	150223255	0.076911926	17275938	-0.073150635	-0.10015488	0.036211014	1727431	-0.061914444	-0.036209106	cyclo-dopa 5-iO/i-glucoside [ C15 H18 N O9, tgt=64.37, overall=64.37 ]	(356.09268, 169.88072)(357.08755, 39.64)(338.0923, 24064.8)(339.09705, 4549.07)(340.1025, 242.78)(339.09256, 4909.53)(340.0961, 729.6581)(341.09152, 464.65717)(379.08627, 698.4)(361.0735, 808.48)
1-kestotriose	-14194546	-14252949	-16426849	-16074562	-15285149	-16534405	-21280231	-20727158	-2374176	-24463196	-35511246	-3379816	-39368763	-39261723	-33395538	-3350914	-39274082	-39026794	-41222477	-39808826	-0.31238937	-0.18452454	0.42679787	0.38015747	0.15021324	0.11727333	-0.0067424774	0.0067424774	-0.042236328	-0.028453827	1-kestotriose [ C18 H32 O16, tgt=99.28, overall=99.28 ]	(505.17545, 2033.4133)(506.1788, 643.5229)(507.18042, 85.367134)(487.17044, 2129.9824)(488.17538, 361.3321)(527.1577, 182300.89)(528.1609, 35713.58)(529.16315, 8460.388)(530.1654, 1759.1149)
10&beta;-hydroxytaxa-4(20),11-dien-5&alpha;-yl acetate	0.48736095	-0.22811794	-0.7873173	-0.4766569	0.13092518	-0.15711498	-0.27655506	-0.05218029	-16749287	0.070485115	-0.0010213852	0.5322523	-0.90413475	-0.41536045	0.55933094	0.044264793	0.37979984	0.3620386	0.6556959	0.39856434	-25723124	0.07838535	-0.07838535	-32277184	0.3088808	0.23828793	-21221151	0.3412943	0.6879225	-1664304	10&beta;-hydroxytaxa-4(20),11-dien-5&alpha;-yl acetate [ C22 H34 O3, tgt=61.01, overall=61.01 ]	(328.23672, 136.76364)(329.231, 3264.0251)(347.25754, 2792.3374)(348.25873, 548.9073)(349.26907, 436.299)(369.23898, 1712.1095)(370.24307, 244.64397)(371.24377, 2240.7356)(351.22845, 820.48254)
22-oxo-docosanoate	-0.5647478	-0.50587463	-0.54730034	-0.5714617	-0.4387684	-0.7689533	-0.881793	-0.6782236	-0.90159893	-0.897768	-0.4054861	-0.1163826	0.11240387	-0.4646082	-0.27737427	-0.32267857	-0.6096592	-0.43480587	-0.2397623	-0.55421925	0.0010318756	-0.04598427	0.11673927	-0.0010318756	0.008150101	-0.28916645	0.00566864	-0.15150833	-0.3680849	0.40226746	22-oxo-docosanoate [ C22 H41 O3, tgt=59.72, overall=59.72 ]	(353.307, 1484.894)(354.31738, 285.96835)(376.29724, 64.595)(358.28485, 2090.2244)(359.2886, 204.09067)(360.27597, 69.78)
4-hydroxy-2-nonenal-glutathione conjugate	0.29361153	0.26941872	0.21077347	0.13576889	0.12973022	0.17970848	-0.29079247	-0.25107002	0.20004845	-0.33843613	-0.1553936	0.10216904	-0.098630905	-0.092941284	0.08324814	-0.026218414	0.019733429	0.05619812	-0.41921806	-0.28798103	0.061113358	0.21454048	-0.26473045	-0.38118935	-0.041418076	0.042869568	-0.046497345	0.07357788	-0.00909996	0.00909996	4-hydroxy-2-nonenal-glutathione conjugate [ C19 H32 N3 O8 S, tgt=79.95, overall=79.95 ]	(444.18042, 346.82776)(445.1688, 274.10846)(463.1942, 6361.647)(464.1982, 1326.5834)(465.20523, 537.74335)(445.18796, 245.66501)(485.1772, 1200.7877)(486.17905, 82.25)(467.17044, 25448.018)(468.1737, 6314.981)(469.1688, 2849.7153)(470.17102, 381.51404)(471.18408, 154.33665)
5-hydroxy-2-oxo-4-ureido-2,5-dihydro-1H imidazole-5-carboxylate	-0.033008575	1364121	13909171	-0.02130127	13616629	13960269	-0.093006134	13766482	13770595	13537446	-0.12976456	0.033849716	-0.06475258	-0.051252365	-0.0058555603	-0.02676773	-0.092977524	-0.097429276	-0.0054912567	0.1086216	-0.13702774	-0.09928131	1370163	134335165	-0.024089813	-0.051094055	0.085271835	0.08930969	-0.012853622	0.012851715	5-hydroxy-2-oxo-4-ureido-2,5-dihydro-1H imidazole-5-carboxylate [ C5 H5 N4 O5, tgt=60.89, overall=60.89 ]	(202.03404, 1580.7856)(203.03242, 182.79666)
methoxyanigorufone	0.47395182	0.47695398	0.41198397	0.40938807	0.18828917	0.23804712	0.8557477	0.8771653	0.65663004	0.5715585	-0.14557314	0.11279535	0.19948435	0.22955275	0.064400196	0.24413824	-0.0593009	0.058310032	-0.012218952	0.06623411	0.3081441	0.46573305	-0.10847807	-0.06545973	0.012572765	-0.012572765	-0.03140688	-0.089399815	0.2576108	0.3340068	methoxyanigorufone [ C20 H14 O2, tgt=73.53, overall=73.53 ]	(286.09753, 5699.6045)(287.1002, 997.9033)(269.0994, 97.96)(309.09433, 2250.566)(310.09732, 247.06476)(291.08368, 100.63)
9,10-epoxy-18-hydroxystearate	0.4712534	0.43959332	0.56925297	0.5884924	0.6744871	0.7329073	0.4844389	0.64607525	0.904294	0.81180096	-0.40440273	0.879262	-0.49369907	0.98871136	-0.30333996	-0.5428591	10139513	-0.25379848	0.90175724	-0.29209805	-0.20047092	-0.100029945	-0.09606838	0.86319256	0.93946934	0.61638355	0.04833889	0.11667156	-0.04833889	-0.089131355	9,10-epoxy-18-hydroxystearate [ C18 H33 O4, tgt=81.46, overall=81.46 ]	(313.23563, 2640.383)(314.23688, 362.02075)(315.22858, 134.97168)(295.22604, 35360.664)(296.2288, 7350.258)(297.2379, 2066.8289)(336.2239, 799.2564)(337.20792, 582.0308)
L-ascorbate	-10324907	-0.9732046	-11699505	-13120155	-14846458	-17202444	-12175322	-10666914	-13007479	-15154886	0.14296436	0.32330608	0.10120869	0.02754879	0.118935585	0.12087345	0.03547764	0.04664707	0.013514519	0.18993092	-0.68095493	-0.33251858	-0.38377476	-0.04398632	-0.030844688	0.14334965	0.030844688	0.07090092	0.079283714	0.11754894	L-ascorbate [ C6 H7 O6, tgt=47.49, overall=47.49 ]	(175.02415, 972.1461)(157.0131, 2646.1384)
2',4,4',6'-tetrahydroxychalcone 4'-O-&beta;-D-glucoside	0.12965822	0.044734478	0.3487258	0.4127717	0.31544065	0.18858385	0.63737345	0.7081981	0.84263563	0.6998687	-0.40267515	-1497958	-0.05616045	0.04755354	-0.24944639	-0.26752138	-0.421165	-15110859	-15018921	-14904808	0.13038588	0.3593135	-14887457	-0.26383543	-0.04905653	0.04905653	-14928158	-1492412	0.44681978	0.43847418	2',4,4',6'-tetrahydroxychalcone 4'-O-&beta;-D-glucoside [ C21 H22 O10, tgt=79.16, overall=79.16 ]	(434.11343, 186.42398)(457.1097, 3333.9468)(458.11313, 508.1795)(439.09903, 1745.7035)(440.1025, 94.9)
L-1-glycero-3-phosphocholine	5016965	48124914	46652155	472569	47831087	46051645	48518972	49226522	5080205	49862394	0.550683	10302744	0.56450176	0.6742048	0.90661144	0.6893587	0.62048244	0.5662718	0.6729002	0.92481136	0.09838772	11644678	12380304	-0.13928509	0.0552454	0.03705311	-10288916	-0.03705311	-0.040740013	-0.08932972	L-1-glycero-3-phosphocholine [ C8 H20 N O6 P, tgt=98.71, overall=98.71 ]	(257.09982, 1686.9868)(258.10843, 4579.892)(259.09152, 407.61)(239.08908, 57107.934)(240.09248, 7330.896)(241.09007, 1193.5931)(242.083, 42.61)(258.10962, 51012.56)(259.11478, 11127.827)(260.11713, 2190.229)(261.1107, 358.04797)(280.08902, 12656.109)(281.0917, 1115.2139)(282.09665, 198.01636)
gossypol-6,6'-dimethyl ether	48995967	23461623	21511703	0.9951453	20820575	47559905	-14544132	56652465	22702346	23546882	3322885	34731593	0.8381295	0.3226304	0.11755228	0.6672816	0.9412856	10082793	0.3185296	0.44478464	0.30770445	0.27876997	-0.10946989	-0.03625822	-14475216	0.14197397	0.37634993	0.03625822	-0.20865583	-14438274	gossypol-6,6'-dimethyl ether [ C32 H34 O8, tgt=57.44, overall=57.44 ]	(546.2259, 243.368)(547.2265, 157.11)(528.20605, 346.445)(547.2321, 1803.8206)(548.2327, 648.3657)(549.2444, 5959.02)(550.2476, 2036.5734)(529.2169, 2995.606)(530.22125, 690.6699)(531.2293, 1122.0759)(532.2367, 39.02)(569.216, 1190.9501)(570.21985, 104.532)(571.2162, 276.2)(551.2036, 237.355)(552.2069, 2825.71)(553.20984, 564.23)
3-phenylpropanoate	-0.20261383	-0.1663189	-0.19721985	-24174023	-1896452	-20471287	-20869007	-24996452	-0.3036461	-0.39456177	-0.19101334	-0.054079056	-0.20022583	-0.16299438	-0.12217522	-0.14417839	-0.20594215	-21958046	-0.16495705	0.011886597	0.07484436	-356.674	0.16095734	0.10841179	-25219402	-0.084049225	0.06469917	356.674	-0.08175659	-0.09472847	3-phenylpropanoate [ C9 H9 O2, tgt=87.22, overall=87.22 ]	(149.05986, 21030.244)(150.06319, 2329.541)(151.07648, 134.69)(131.04921, 7582.3057)(132.05263, 729.71173)(133.04936, 200.22)
metyrapone	-1435598	0.33571577	-0.43433237	0.0857234	-14348282	-0.8061614	12751393	-0.8730912	-0.33463526	-0.21068811	-0.8326297	-0.7059207	0.0672822	-14374224	-0.44417906	-0.97524214	-0.8412366	-0.6991935	12223153	11169877	0.027715206	16747727	-14196999	0.5196223	-0.20583105	0.44820738	0.7431989	-0.027715206	-0.04199457	-0.4124627	metyrapone [ C14 H14 N2 O, tgt=73.98, overall=73.98 ]	(226.1102, 967.8282)(227.1044, 280.44888)(208.0973, 2470.9268)(209.10106, 280.50333)(227.11702, 2398.052)(228.12018, 322.51)(231.0856, 1152.0284)
isoliquiritigenin 4'-glucoside	-0.19188881	-0.24657822	0.068050385	0.16628647	0.04129219	-0.27737045	0.1266613	0.14888382	0.07292366	0.03209877	0.36014938	0.010253906	0.4434719	-0.020366669	0.13656998	0.038614273	0.7704582	0.6704502	0.7428894	-0.12172985	-0.82033443	0.09923744	0.11203766	0.17487717	-0.2447834	-0.1812191	0.20127487	-0.22080994	-0.09923744	0.4708748	isoliquiritigenin 4'-glucoside [ C21 H22 O9, tgt=79.32, overall=79.32 ]	(419.13116, 5840.097)(420.13425, 1278.0436)(421.14716, 432.87665)(401.12036, 2384.3528)(402.12225, 551.053)(403.1374, 79.8325)(441.11472, 5763.901)(442.11816, 1463.949)(423.1049, 2724.7222)(424.10837, 102.15857)(425.1169, 55.73)
2-hydroxy-2-methylbutyronitrile	0.7451477	2338791	-0.18700409	2296608	-0.7217922	35990849	-0.50600433	53303967	-18767605	-0.14694786	0.96284485	-25763474	-3411808	23156433	18879986	-14683094	2259449	4414873	19884071	-0.10152054	1607544	-12610722	-0.05752182	-23080444	21278534	30158024	17514801	0.05752182	-0.99512863	-22397537	2-hydroxy-2-methylbutyronitrile [ C5 H9 N O, tgt=97.77, overall=97.77 ]	(100.0756, 18815.787)(101.07907, 1457.0164)(102.09103, 124.19358)
(-)-vestitone	15347141	16879396	16702322	16817692	1687412	16640375	16749563	16805737	16659945	1654293	14786868	153323765	15477388	1549001	14765013	14610726	15229193	15136671	-0.05455208	0.059560776	-0.18608856	-0.14834213	0.076911926	0.05718422	-0.073150635	-0.10015488	0.036211014	0.04024887	14547956	-0.036209106	(-)-vestitone [ C16 H14 O5, tgt=47.57, overall=47.57 ]	(287.09155, 1640.3052)(288.095, 99.64001)(289.08887, 99.1)(269.07913, 5065.232)(270.08307, 562.202)(309.07343, 432.96887)(310.07556, 114.16)
(2S,4S)-4-hydroxy-2,3,4,5-tetrahydrodipicolinate	-0.58775616	-0.5565882	-0.56607723	0.39017582	-0.50142765	-0.7335882	-0.7543669	-11898222	-0.5231962	-0.57412815	12678442	12991171	15543165	15600271	14927912	14322081	13252954	13047819	14419165	16207476	-0.07028675	0.07050991	-0.037070274	-0.06548214	-0.194026	-0.17815113	0.22871876	0.041399956	0.13768673	0.037070274	(2S,4S)-4-hydroxy-2,3,4,5-tetrahydrodipicolinate [ C7 H7 N O5, tgt=81.45, overall=81.45 ]	(185.03244, 16959.37)(186.03607, 901.2394)(187.03154, 1197.9487)(188.03589, 120.4)(167.0225, 1359.3019)(190.01276, 13317.568)(191.01558, 614.8505)(192.01138, 733.8453)
desacetoxyvindoline	0.37416553	0.31587505	-0.036005974	-0.0024557114	0.4128542	0.20246983	0.50156116	0.5461874	0.49137974	0.43812275	-0.9010172	-0.6757326	0.3375578	0.37271404	0.30812168	0.1876421	0.27087498	0.27065372	0.70686054	0.8148241	-0.171628	-0.14641666	0.007393837	-0.007393837	-0.26429653	-0.2256136	0.23591518	0.19746113	0.1456728	0.24735165	desacetoxyvindoline [ C23 H31 N2 O4, tgt=93.74, overall=93.74 ]	(381.22366, 864.4917)(422.224, 141.30333)(423.2339, 1905.3398)(404.20612, 11116.207)(405.21173, 3308.3452)(406.2121, 481.77823)
6-gingerol	-0.42466545	-0.48999214	-0.21288109	-0.32897568	-0.1875782	-0.22912025	-18007603	-0.27875328	-0.15184784	-0.27350616	-0.44748116	-0.07398605	-0.1973114	-0.055389404	-0.049211502	-0.39292908	-0.08993149	-0.17273712	0.09181595	0.14326096	-0.031194687	0.044643402	0.17881393	0.031194687	-0.09151077	-0.20523453	0.045850754	0.077142715	-0.3612919	-0.089380264	6-gingerol [ C17 H26 O4, tgt=84.60, overall=84.60 ]	(294.17773, 11159.489)(295.1853, 3363.1145)(296.17834, 349.8773)(297.1667, 57.987503)(295.18686, 7732.06)(296.18683, 1379.23)(297.18347, 78.8)(277.1786, 4376.845)(278.1777, 993.9037)(299.16254, 10185.752)(300.1655, 1888.4515)
1-(3,4-dihydroxyphenyl)-5-hydroxy-3-decanone	0.6581373	-1352067	0.85260296	0.82774067	0.6412153	-0.6174784	0.942029	-10705576	-0.7704134	0.63197994	-19173841	-31381912	-0.8978796	0.623847	0.5521841	-0.96833324	-11334238	0.46319485	-12218046	-2816987	-19250174	0.61679554	0.75591755	0.53166866	-20286245	-0.53166866	-18207493	-0.9178171	0.54604816	0.6123953	1-(3,4-dihydroxyphenyl)-5-hydroxy-3-decanone [ C16 H24 O4, tgt=56.21, overall=56.21 ]	(280.16248, 36847.203)(281.1665, 14525.304)(282.1665, 1414.6001)(283.17044, 208.974)(281.17273, 3099.506)(282.17056, 831.0958)(283.17462, 961.43427)(263.162, 1426.7948)(264.16397, 157.16585)(303.15607, 589.4107)(304.14664, 58.051247)(285.14496, 1312.5181)(286.14767, 85.17714)
&alpha;-ethyl-L-glutamate	-19772156	-19782795	-5865158	-19760448	-55415125	-58362074	-19832153	-5598777	-54034004	-5287218	-4162201	-424981	-4241002	-398839	-4474125	-4529416	-4328517	-44163218	-4625496	-46815205	-28729982	-0.13976765	0.30372143	0.29568195	0.10010624	-0.029883385	-0.18195057	-0.4456911	0.029883385	0.18756008	&alpha;-ethyl-L-glutamate [ C7 H12 N O4, tgt= ]	(174.07736, 53765.926)(175.0806, 4686.291)(176.09114, 290.13)(177.08983, 77.18)(156.06415, 352.50333)(157.05725, 116.15)(175.08606, 1132.4038)(176.09164, 281.53622)(197.06291, 141.18001)(179.05663, 1751.3885)(180.06622, 613.69)
nicotinate adenine dinucleotide	-16504936	-17725506	-20164108	-2008542	-18320427	-22141027	-16634235	-165817	-24173517	-16718029	-16670994	-16507381	-16605984	-16592484	-16547085	-24850168	-16634209	-1663866	-16546722	-1643261	-0.041306496	-0.024609566	0.12884617	0.12057781	0.0866003	0.06882763	0.0042085648	-0.0042085648	-0.044974327	-0.015654564	nicotinate adenine dinucleotide [ C21 H24 N6 O15 P2, tgt=59.20, overall=59.20 ]	(663.08746, 2871.787)(664.09143, 297.02585)(665.08746, 239.22728)(645.0856, 257.222)(646.0823, 212.54102)(685.0592, 150.36687)(686.062, 87.34)
strictosidine-aglycone	15161325	15113935	14911729	14944709	15123524	15020492	15987833	-0.040470123	15462121	15392611	-0.12976456	0.033849716	-0.06475258	-0.051252365	-0.0058555603	-0.02676773	-0.092977524	-0.097429276	-0.0054912567	0.1086216	-0.13702774	-0.09928131	0.12597275	0.10624504	-0.024089813	-0.051094055	0.085271835	0.08930969	-0.012853622	0.012851715	strictosidine-aglycone [ C21 H25 N2 O4, tgt=69.43, overall=69.43 ]	(392.16974, 3921.0264)(393.17267, 754.69116)
strictosidine	-64159813	-5147646	-6114626	-60482807	0.6480408	-53786945	0.8968525	-54872227	0.77591705	0.6718254	0.48734283	0.63313293	1163229	11726246	0.82821274	0.75474167	0.8229656	0.8509865	0.34683037	0.43336487	-0.0040302277	0.0040302277	-0.50237846	-0.53123856	0.08322334	0.039527893	-0.4135666	-0.38855934	0.296278	0.2986412	strictosidine [ C27 H35 N2 O9, tgt=94.47, overall=94.47 ]	(531.2374, 239.65)(513.2255, 2498.5823)(514.22736, 1522.5433)(515.2284, 290.49997)(516.2232, 167.9)(514.2281, 439349.28)(515.2309, 117757.336)(516.23334, 23622.227)(517.23724, 5442.573)(518.2432, 757.4505)(536.2211, 592.18)
2-amino-4-carboxypyrimidine	-0.11318302	-1376771	-22413282	-0.8299322	0.4789858	0.32932568	-0.55640316	-3127862	-27459726	-0.7790613	-13534136	-14783125	-24753866	-4400115	-20807352	0.49462986	-1103734	0.39706326	-17536898	-31170635	0.8245287	-0.9456377	0.5502138	0.95418644	0.6490927	0.72318363	-0.5502138	-26070223	-28671713	-16298819	2-amino-4-carboxypyrimidine [ C5 H4 N3 O2, tgt=86.48, overall=86.48 ]	(139.04004, 6932.344)(140.04274, 304.02548)(141.03174, 285.14624)(121.02824, 53216.918)(122.03187, 4094.8076)(123.034325, 144.64001)
norajmaline	-0.47384357	-0.1906128	0.010681152	-0.716053	0.48867607	-0.46028137	0.72899914	-10995197	-0.57276726	-0.3167858	-0.13472939	0.043727875	-0.59601974	0.0641222	0.19038677	0.06424999	-0.83411884	-0.43539524	-0.5427656	0.5458422	-0.22183228	-0.43498898	-0.02835846	-0.38653088	0.29947948	0.20776367	0.07883358	2374589	-0.3473549	0.02835846	norajmaline [ C19 H24 N2 O2, tgt=54.63, overall=54.63 ]	(312.18738, 1124.3735)(313.17526, 813.9563)(294.17773, 20395.324)(295.18323, 2989.0479)(296.17944, 568.66626)(313.19193, 1809.295)(314.176, 1274.08)(335.17444, 543.79333)(336.17102, 21.88)(317.16367, 2204.2925)(318.16727, 546.1509)(319.16226, 64.1)
adhyperforin	-0.092059135	-24449587	-0.10933018	-0.11827946	-0.14554882	-0.20242596	-0.22632504	-0.230237	-0.1866064	-0.22791576	-0.29119205	0.009795189	-0.2556162	-0.105778694	-0.9976187	-0.20448017	-0.9878149	-0.17502499	-10965471	-0.16617489	11346998	-0.088973045	0.088980675	0.15131474	-5998.61	-0.02587986	0.02883625	5998.61	-0.19328213	-0.0071821213	adhyperforin [ C36 H53 O4, tgt=67.61, overall=67.61 ]	(531.385, 3152.6978)(532.38556, 2059.7583)(533.3863, 270.705)(550.40576, 2333.7275)(551.3988, 1076.1675)(552.3977, 49.906666)(532.3826, 19569.629)(533.3844, 11903.194)(534.3893, 4931.37)(535.39215, 876.44)
3-methoxy-4',5-dihydroxy-itrans/i-stilbene	-17815857	-17588005	-14693375	-28764515	-10852623	-1336052	-10958557	-0.9991169	-15419827	-31913433	-18068829	-16784306	-11439857	-11138363	-19347973	-19752064	-1997858	-20206604	-20500393	-19498329	0.08966446	-0.010093689	0.42534256	0.2677021	-19106464	-19026356	0.12060356	0.010093689	-1882719	-17996407	3-methoxy-4',5-dihydroxy-itrans/i-stilbene [ C15 H14 O3, tgt=99.29, overall=99.29 ]	(242.08942, 6823.9004)(243.08987, 1007.675)(244.09544, 74.87)(243.10211, 38734.96)(244.1055, 6567.7896)(245.11006, 3666.32)(246.1132, 113.705)(225.09137, 191419.81)(226.09494, 32699.988)(227.09637, 3584.281)(228.10257, 228.25801)(265.08096, 25379.814)(266.0829, 4752.147)(267.0948, 3176.196)(268.10422, 73.99)
portulacaxanthin II	-0.07144165	-0.19877052	0.053146362	-0.08423805	-0.4573021	-0.54992485	-0.67487335	-0.61047745	-0.38280678	-0.6716118	-0.30871773	-0.2097702	-0.28800583	-0.44662857	-17386599	-18033619	-0.08282089	-0.0011749268	-0.13666916	0.021511078	-2389886	0.03891945	0.027879715	-3524825	-0.011064529	0.17194748	0.016813278	0.011064529	-0.118787766	-0.18037987	portulacaxanthin II [ C18 H15 N2 O7, tgt=43.46, overall=43.46 ]	(353.0837, 81057.65)(354.08752, 12266.957)(355.09274, 4228.5894)(356.10196, 250.26474)(372.1009, 207.42056)(373.09528, 112.89751)
17-O-deacetylvindoline	-0.047988415	0.14750528	0.30289125	0.4851203	-0.81398153	-0.21972418	-0.80561113	-0.49356413	-0.7702451	-0.12909746	-0.10439062	-0.31625223	0.038094044	-0.30636835	-0.64609003	-0.5994029	0.065624714	-0.604444	-0.7477231	-0.47489595	0.37219095	0.30917788	-0.49748755	-0.21302462	0.4607625	0.59847593	-0.78316164	0.032430172	-0.3542533	-0.032430172	17-O-deacetylvindoline [ C23 H31 N2 O5, tgt=56.21, overall=56.21 ]	(415.22437, 1597.8953)(416.21484, 754.86096)(397.21768, 1550.4385)(398.22043, 120.942505)(399.21317, 1559.7832)(438.21155, 640.9588)(439.2078, 431.3225)
2-amino-4,6-dinitrotoluene glucoside	-12155266	-12279949	-13615379	-13240108	-2227441	-16073818	-14427967	-14009438	-15317574	-1802557	-22378864	-2221525	-22313852	-22300352	-22254955	-22275867	-22342077	-22346529	-0.63850784	-22140478	-0.035987854	1087.19	0.05554962	0.023834229	-0.03687668	-0.07443237	-1087.19	0.1390152	-0.04891205	0.024196625	2-amino-4,6-dinitrotoluene glucoside [ C13 H17 N3 O9, tgt=15.31, overall=15.31 ]	(341.08826, 181.87091)(342.10556, 59.233334)(382.08282, 152084.11)(383.07953, 99499.64)(384.08246, 13315.94)(385.08386, 2733.7778)(386.08673, 180.36902)
dalpatein 7-O-&beta;-D-apiofuranosyl-(1-6)-&beta;-D-glucopyranoside	27343822	3380674	140869	14969716	13060851	29464202	14032464	12162843	12373815	10795579	0.29974318	0.52857256	-0.21950293	-0.14124727	0.7061982	30127826	-14123285	0.016522884	23749175	0.38558626	-0.20914602	28320632	-0.2089982	-13924063	-0.55654573	11361384	-0.069095135	11225657	0.2553296	0.069095135	dalpatein 7-O-&beta;-D-apiofuranosyl-(1-6)-&beta;-D-glucopyranoside [ C29 H34 O16, tgt=38.27, overall=38.27 ]	(638.1864, 1178.02)(639.19543, 473.33398)(640.20123, 1438.2233)(641.2117, 419.16498)(620.1775, 2046.3209)(621.18146, 507.27063)(639.20245, 2630.8013)(661.16547, 118.7)(643.16376, 272.8325)
stearidonate	-0.22029686	-0.29154205	-0.35738373	0.15197182	0.07073021	-0.52962303	-0.44716263	-0.5595455	-0.12742996	-0.34233093	-0.45585632	-0.21068001	-0.012622833	-0.4606037	-0.33599472	-0.29657364	-0.3341694	-0.35723495	-0.49265862	-0.2751007	-0.024539948	0.05822563	0.21582985	-0.15111923	-0.10237312	-0.18486214	0.14033318	0.16212463	-0.16383553	0.024539948	stearidonate [ C18 H27 O2, tgt=60.11, overall=60.11 ]	(275.19998, 9205.84)(276.20346, 1693.5026)(277.21176, 928.69745)(257.1875, 1319.0271)(258.19913, 1511.47)(298.19467, 736.4084)(299.19614, 57.184998)
suberate	-0.05020523	0.34458733	-0.26371002	-0.6509323	-28538914	0.18117523	-31309853	-2574606	-0.36313438	-0.4166031	-29810047	-0.40707016	-29919624	-0.9285488	0.61551094	-12778416	-30072842	-0.5306244	0.30102158	1062954	0.559988	-997.543	0.19317245	997.543	-0.16337013	0.5251827	-35607872	-0.018146515	-2934143	0.2653885	suberate [ C8 H12 O4, tgt=91.57, overall=91.57 ]	(173.0797, 43098.48)(174.08434, 3671.6875)(175.0808, 211.79832)(155.07051, 4681.4834)(156.07388, 77.47652)(157.06505, 222.429)(195.06583, 387.77643)(177.05537, 2744.809)
serotonin	3484952	3511876	35542212	35784464	34906073	33668108	3539668	3576457	34756308	3409587	2469409	25888453	-0.57112217	-0.5318632	-0.46058178	-0.4623251	-0.33503056	-0.28784084	24107904	-0.38532925	0.2881117	0.1873846	31678095	-0.39680576	-0.13600254	-0.10484409	-0.014866829	0.014866829	29175043	-0.17558956	serotonin [ C10 H13 N2 O, tgt=56.30, overall=56.30 ]	(177.10226, 94.55)(159.09158, 8761.574)(160.09462, 1186.6799)(161.09636, 3303.1597)(178.10818, 91.39)(160.09882, 4104.3276)(200.09218, 76.15)(182.08148, 59503.59)(183.08078, 26713.926)(184.07727, 4222.706)(185.08427, 535.10565)
p-coumaroylserotonin	-0.65674114	-22181835	-0.55692387	-17685404	-19544144	-0.94476414	-0.4849081	-0.48316288	-0.10408878	-18540583	-0.7450819	0.20119572	-2234047	0.040221214	0.1800127	-15747404	-2402358	-0.07983875	0.053313255	0.21178532	0.05657673	0.3735876	0.37873363	0.40637493	-14583635	-17085409	-0.6273699	0.0937376	-0.05657673	-0.18357754	p-coumaroylserotonin [ C19 H18 N2 O3, tgt=85.52, overall=85.52 ]	(304.1237, 3320.266)(305.1296, 555.132)(306.12054, 92.31)(323.1399, 3801.958)(324.14096, 580.6316)(325.14038, 134.16618)(345.11887, 2509.6401)(346.121, 664.51996)(347.12573, 988.2375)
hamamelose-2sup1/sup,5-bisphosphate	13976943	13920229	13925217	13622271	1351958	13249566	13520082	13753596	13775981	13400251	13177244	13326072	-0.18086052	13417015	13498142	13241908	13453805	13566387	13434907	-0.0074863434	-0.25313568	13127796	0.009864807	-0.0098629	13246204	13150494	-0.030836105	-0.026798248	13228041	-0.103256226	hamamelose-2sup1/sup,5-bisphosphate [ C6 H14 O12 P2, tgt=47.45, overall=47.45 ]	(341.00323, 1068.2155)(322.99292, 815.07776)(362.98395, 197.33)
2,7-dihydroxycadalene	0.96814823	20920458	16258802	1656045	14156771	1264699	2244031	2324872	18992414	18235159	0.47302723	0.66463757	11844931	11971731	0.8075628	0.9328661	0.90894604	0.94430447	0.4912157	0.54946804	-0.033802986	0.033802986	-22698412	-251262	0.106892586	0.095570564	-0.43713665	-20466318	0.25656796	0.28392315	2,7-dihydroxycadalene [ C15 H18 O2, tgt=99.17, overall=99.17 ]	(230.12639, 701.81946)(231.12065, 207.06334)(212.12227, 270.78668)(213.12695, 206.74)(231.13805, 80985.16)(232.1414, 13063.604)(233.14803, 820.38055)(234.16599, 84.88)(213.12744, 8402.068)(214.13138, 1407.0851)(215.12535, 9796.067)(253.12363, 5296.757)(254.12842, 1507.0065)
cyanidin 3-(p-coumaroyl)-glucoside	0.24165964	-0.8288026	0.314528	0.02236414	0.05842352	-0.0699563	-0.14995241	0.17026186	-0.1458888	-0.61688375	-14500586	-14336971	-0.58744	0.19797468	-14376677	-14397589	-0.29152727	-0.0067067146	-14376312	-0.23265314	-0.031862736	0.45739698	-0.070156574	0.24445677	-10005832	0.06830835	0.031862736	-0.14524126	0.29206133	-0.35006666	cyanidin 3-(p-coumaroyl)-glucoside [ C30 H26 O13, tgt=35.42, overall=35.42 ]	(595.1377, 366.28754)(577.1274, 1102.4563)(578.1289, 252.84)(579.1143, 93.71)(617.1234, 446.53464)(599.1221, 8423.566)(600.12585, 2212.4595)(601.12286, 2986.6562)(602.12445, 787.1225)(603.1341, 1629.269)
phylloquinone	-0.8502331	-0.65175915	-0.025465012	-10436172	0.14642906	-16606417	-14504938	-12150764	-16507483	-1688508	0.37662506	-20654097	15566063	-25012379	-19446983	-13966274	0.2966938	-18831558	0.021305084	-0.7498083	10085869	0.9894581	0.2487793	-0.5576248	-0.014123917	-0.3459835	-0.814394	0.014123917	15285378	-0.9034624	phylloquinone [ C31 H46 O2, tgt=60.71, overall=60.71 ]	(450.3557, 1719.56)(451.36197, 1036.6)(452.356, 53.984997)(432.34232, 251.04)(451.36365, 567.0323)(452.35468, 407.65332)(473.339, 1598.1353)(474.3431, 461.97394)(475.3366, 84.034004)(455.33252, 2755.602)(456.33066, 881.126)
gibberellin Asub15/sub (closed lactone form)	-0.9921808	-0.99388885	-0.8524895	-0.4596176	-11003714	-1215579	-0.4470806	-0.53770447	-12226839	-13683863	-22863874	-0.5787678	-23744726	-19583893	-14796581	-2130354	-0.9033623	-0.96909714	-0.18762207	-0.8013153	0.29566193	0.2989483	-0.12311745	-16786995	-0.027126312	-0.02869606	0.047758102	0.016183853	0.0024986267	-0.0024986267	gibberellin Asub15/sub (closed lactone form) [ C20 H25 O4, tgt=60.91, overall=60.91 ]	(329.17297, 2376.733)(330.1767, 185.045)(331.1854, 118.23)(311.16196, 1278.5472)(312.16656, 244.398)(313.16785, 164.62)(312.17392, 7698.4624)(313.17606, 982.40686)(314.17642, 179.37144)(352.16138, 74.78)
mimosine	0.15713787	0.07837963	0.01596737	0.07295132	-0.21104717	-0.35267925	-0.09275913	0.04865551	-0.17177868	-0.08620739	0.04887104	0.2821417	0.32757092	0.33258343	0.1689291	0.15273762	0.62447834	0.5683203	0.23725224	0.40952778	0.36096478	0.23553944	-0.47565174	-0.3901453	0.087693214	0.13827801	0.037812233	-0.13101864	-0.1238718	-0.037812233	mimosine [ C8 H10 N2 O4, tgt=75.52, overall=75.52 ]	(198.06316, 11214.412)(199.07053, 1198.205)(181.0626, 775.77875)
aloesin	-38837547	-39024506	-41222286	-0.6878834	-359441	0.1375885	-42064095	-3993517	-4530998	-48035984	-450128	0.1376133	-4870989	-36240673	0.16412544	-47434025	-32422066	-3219366	0.21573257	-43211956	0.024362564	-0.094703674	0.10859871	-20948881	-48952694	-0.024362564	-5716524	0.11255646	0.029205322	0.074863434	aloesin [ C19 H21 O9, tgt=65.79, overall=65.79 ]	(393.11646, 39322.4)(394.11984, 7936.7812)(395.12433, 2163.226)(396.12415, 146.6711)(375.10416, 790.26135)(376.11868, 454.595)(377.12128, 175.47)
(iE/i)-6'-hydroxyferulate	-14294665	11259327	0.60776997	0.11331177	17040005	0.08913517	17858667	0.5503044	-0.72478676	0.5546589	-14391421	0.14892864	-0.1631527	-14312909	0.016949654	0.6058712	-0.05378151	0.12573719	0.054145813	-14153035	-0.20569801	0.89685535	0.02536869	-14155412	-0.57182217	-0.6405468	-0.02536869	0.33116817	0.90535927	0.15846252	(iE/i)-6'-hydroxyferulate [ C10 H9 O5, tgt=65.31, overall=65.31 ]	(210.05011, 8505.169)(211.0551, 626.3176)
im/i-topolin	0.2648015	0.12061739	0.08562994	-11853385	-15474749	-0.121994495	-0.0378747	0.42206812	0.11336565	-0.70989275	-15579203	0.3078313	-0.41393995	-0.59051657	0.07627058	-0.28939486	0.14624453	-10259423	-0.27482653	0.26781416	-0.21363497	-0.041203976	0.9658675	0.73454046	-0.9817376	-12599645	0.7168174	-12517676	0.43207598	0.041203976	im/i-topolin [ C12 H13 N5 O, tgt=46.47, overall=46.47 ]	(243.11208, 2733.0774)(244.11395, 424.30667)(245.11568, 2751.725)(244.1191, 409.29)(226.10869, 836.80035)(227.10333, 99.73333)(266.10263, 532.72003)
dihydrochelirubine	71275673	65887957	6601919	67800703	7194893	72907133	7396182	79571	67103395	68909445	8718325	884097	7891242	6880541	86591215	8470361	68784304	65857754	8987096	878012	66655893	66154757	-6572501	-6592229	70239506	6572501	-6613202	-6609164	-67113276	67613316	dihydrochelirubine [ C21 H17 N O5, tgt=39.76, overall=39.76 ]	(363.10684, 3216.779)(364.1107, 424.96332)(345.09665, 477.30533)(364.12204, 2938.37)(386.10254, 1286.341)(387.1048, 1252.1099)
1,2-dioctanoyl-1,2,6-hexanetriol	0.99104834	0.68783617	14505992	1165937	34336085	-0.12925959	0.38194513	0.43422842	0.59564924	0.9680476	0.17632914	0.5801196	0.96844816	21642127	0.06693888	0.610723	0.3636613	0.8404393	0.095517635	0.27277994	0.6518636	-0.85051394	1111341	0.032968044	-0.032968044	-10025468	0.50735426	0.2676673	-0.14403772	-0.03639841	1,2-dioctanoyl-1,2,6-hexanetriol [ C22 H42 O5, tgt=70.13, overall=70.13 ]	(387.31024, 250.30714)(369.29688, 999.8665)(370.29694, 115.81126)(409.2875, 1832.3286)(410.29327, 388.67572)(411.27548, 1171.1183)(391.2838, 26734.502)(392.2874, 7499.4224)(393.29672, 11697.9)
perillate	-0.16993618	-0.17529583	-0.1814642	-0.12843418	-0.052292824	-0.29462528	-0.29490566	-0.25866222	-0.3050871	-0.36943722	-0.27569866	-0.13274097	-0.25112247	-0.22785473	-0.18812275	-0.19536114	-0.21855259	-0.2784319	-0.098130226	0.010592461	0.503232	0.13780499	0.15848255	0.0769434	-0.10581303	-0.1955843	-0.016926765	0.016926765	-0.13926029	-0.22233677	perillate [ C10 H13 O2, tgt=85.71, overall=85.71 ]	(165.09099, 37174.023)(166.09496, 4625.7354)(167.07848, 1390.4425)(147.08064, 5360.1934)(148.08467, 400.03937)
1-octadecanoyl-sn-glycerol 3-phosphate	-0.9021454	-14612083	-2595152	-0.9731674	-10241632	-13122549	-12408152	-0.783062	-1051177	-1041091	-0.044251442	0.27096462	0.0141477585	0.01377964	0.04423237	-37.4794	0.08438778	0.09239483	-0.1712637	0.11333561	0.06578159	0.076859474	-0.11743069	-0.1530428	-0.051213264	-0.068694115	0.108447075	0.10332012	-0.06023884	0.051213264	1-octadecanoyl-sn-glycerol 3-phosphate [ C21 H41 O7 P, tgt=58.80, overall=58.80 ]	(436.26508, 374.2)(437.26608, 1884.2351)(438.27515, 292.315)(439.25803, 107.53)(419.25613, 1957.515)(420.25418, 206.765)(421.24146, 438.335)(459.24838, 1127.55)(460.2339, 188.42)(441.23932, 2494.7363)(442.2431, 671.7492)(443.24265, 188.19286)
raucaffricine	-25796957	-2502986	-27338514	-26860285	-18118334	-20093603	-22483454	-20746393	-21975317	-11974115	11442289	-3630412	-3137926	-31419888	15859518	15303793	-1261239	14123774	11820917	-19374018	-0.35743237	0.87954426	0.35743237	-2968976	0.77133656	-0.47150707	-3076641	-31228867	0.9931021	10348654	raucaffricine [ C27 H32 N2 O8, tgt=77.75, overall=77.75 ]	(512.21234, 24886.5)(513.2166, 6956.8315)(514.22626, 17021.107)(515.2287, 5921.7866)(516.23865, 6285.5664)(494.2027, 204.185)(513.22327, 3305.7788)(514.22656, 1243.8754)(515.2266, 390.1067)(516.2204, 127.06)(495.2133, 1929.4541)(496.2159, 863.0833)(497.21796, 1699.4141)(498.2205, 376.07)
&beta;-D-gentiobiosyl &beta;-D-glucosyl crocetin	14829487	1482805	13599321	14942966	14493174	1436573	139059305	14474621	14051924	13753069	-0.22754288	-0.063928604	-0.1625309	-0.14903069	-0.10363388	-0.12454605	-0.19075584	-0.1952076	-0.10326958	0.010843277	13573354	-0.19705963	0.028194427	0.008466721	-0.12186813	13435033	-0.012506485	-0.008468628	137551985	-0.084926605	&beta;-D-gentiobiosyl &beta;-D-glucosyl crocetin [ C38 H54 O19, tgt=57.86, overall=57.86 ]	(837.3127, 1687.56)(838.3152, 601.195)(819.301, 1623.641)(820.30444, 392.86368)(821.3004, 100.16)
norephedrine	0.21562195	0.19500351	0.7284603	0.7968445	0.4681263	0.33127403	0.39655113	0.4559822	0.3793583	0.22161484	0.14367676	0.3539257	0.44120216	0.53377914	11039963	11137218	11641674	-44329977	10981712	11884041	0.24255562	0.25008583	-0.17365456	-0.19391441	-0.15122414	-0.19011497	0.048734665	-0.048734665	0.052614212	0.06422424	norephedrine [ C9 H14 N O, tgt=91.34, overall=91.34 ]	(152.10526, 234.06895)(153.09177, 1731.74)(134.09607, 145.15)(135.10191, 328.19308)(136.09628, 119.11)(175.09813, 45848.836)(176.1011, 4641.9263)(177.10669, 331.66605)(157.0837, 4790.0684)(158.09485, 361.53)(159.07982, 1474.7655)
dihydrolipoate	-13419924	-11581411	-11668997	-11097288	-17113485	-16120043	-13911676	-13083391	-15380259	-17309179	0.030119896	0.21460629	0.012055397	-0.05428219	0.03279972	0.05484867	-0.117590904	-0.16918659	-0.10365963	0.02590847	-11597719	-0.58001614	-0.5638552	-0.3197279	-0.02842617	0.02842617	0.048861504	0.046095848	0.086974144	0.19223881	dihydrolipoate [ C8 H15 O2 S2, tgt=75.45, overall=75.45 ]	(207.0507, 1316.7938)(189.04045, 7591.1)(190.04376, 342.5931)(191.04156, 231.35332)(230.04488, 1280.2158)(212.03276, 418.67548)(213.03033, 54.96167)
tetraketide pyrone	-0.25921726	-0.22915745	-0.28526402	-0.2825899	-0.23567295	-0.4089346	-0.3673048	-0.25739002	-0.31824398	-0.41829967	-0.12511158	0.021151543	-0.13111973	-0.15007305	-0.14549541	-0.22476673	-0.32314205	-0.3202772	-0.19010067	-0.110770226	-0.058703423	-0.13745403	0.12626934	0.08730602	0.02193737	-0.096585274	0.0915041	0.065190315	-0.07232952	-0.02193737	tetraketide pyrone [ C12 H15 O4, tgt=99.12, overall=99.12 ]	(223.09682, 9141.412)(224.09987, 1570.6835)(225.09131, 3489.2627)(205.08627, 198222.27)(206.08945, 27995.35)(207.0939, 3257.1677)(208.09656, 152.84236)(246.08278, 262.58966)(247.09285, 73.61375)
aloesone	-0.77181244	-0.03395462	0.047351837	0.2960968	0.34788036	0.97789	0.53689003	0.3434906	-0.8867874	0.2274847	0.2260952	-0.8209505	10786495	14388905	0.6107273	0.65745354	0.4065876	0.67118835	0.43532372	-13369799	-0.49376774	-0.10341263	-0.46096325	0.10341263	0.38847637	0.51953506	-0.87754154	-0.2500677	0.604887	0.52514076	aloesone [ C13 H12 O4, tgt=69.06, overall=69.06 ]	(233.0793, 1573.7994)(234.08424, 129.20152)(215.06892, 131.31334)(255.06346, 1333.7383)(256.07077, 189.13184)
16-hydroxytabersonine	-0.29884672	-0.36658716	-0.15341425	-0.35099745	-0.20826578	-0.46513224	-0.22933435	-0.2296195	-0.51415014	-0.5861354	-0.2810073	-0.14454126	-0.2881894	-0.20590067	0.34630346	0.08916521	-0.6214404	-0.5317607	-0.24571276	-0.18350363	-0.0067210197	-0.447124	0.18233538	0.0067210197	0.043898106	-0.31822824	0.23804712	-0.075856686	0.21497297	-0.2817769	16-hydroxytabersonine [ C21 H25 N2 O3, tgt=72.25, overall=72.25 ]	(353.1913, 153.426)(335.18057, 583.9624)(336.16864, 98.575005)(376.1754, 1589.5171)(377.18726, 449.3984)(358.16626, 1772.4707)(359.1643, 132.2357)
1-palmitoyl-2-vernoloyl-phosphatidylcholine	-33219109	-0.25957775	0.028273582	-0.16275883	22986174	282553	-0.6512556	24368906	3063695	14136667	-0.53504467	-18905516	-0.4095087	-0.14491749	0.0025491714	-0.07927799	-0.08942127	-0.15017605	4854.2	0.08034611	0.30715466	-0.37416744	0.38006878	0.10316944	-0.15188694	0.10751629	0.0068674088	-15922775	-0.07861805	-0.0068674088	1-palmitoyl-2-vernoloyl-phosphatidylcholine [ C42 H80 N O9 P, tgt=56.21, overall=56.21 ]	(755.5453, 2725.7449)(756.5491, 551.135)(774.56726, 1462.6019)(775.5697, 767.708)(776.5706, 1453.39)(777.5722, 163.40001)(756.5516, 2019.3684)(757.55493, 1188.166)(758.5613, 441.88998)(759.57007, 29.61)(796.54095, 3907.8108)(797.5437, 1830.9846)(798.54584, 392.24765)(778.5396, 2554.6543)(779.5399, 1566.492)(780.54675, 1598.435)(781.5484, 191.29)
ient/i-7&alpha;-hydroxykaur-16-en-19-oate	20871206	-0.043647766	21000076	-0.02130127	-0.025310516	-0.14162445	-0.093006134	20516289	-0.09339714	-0.17679977	-0.12976456	0.033849716	20977468	-0.051252365	-0.0058555603	-0.02676773	-0.092977524	-0.097429276	-0.0054912567	0.1086216	-0.13702774	-0.09928131	0.12597275	21233927	-0.024089813	-0.051094055	0.085271835	0.08930969	-0.012853622	0.012851715	ient/i-7&alpha;-hydroxykaur-16-en-19-oate [ C20 H29 O3, tgt=73.19, overall=73.19 ]	(317.20804, 270157.3)(318.211, 50403.617)(319.21863, 8564.76)(320.21494, 1913.6333)(299.19934, 214.1225)(300.20285, 2547.75)(300.2025, 2268.6467)
sinapate	-0.40366983	-0.25738668	-0.31302404	0.6407285	-11722226	-12476974	-0.8964362	-12739434	-14657102	-15177216	-12629018	-0.60640574	-0.82878065	-0.2719493	-11901889	-0.58852243	-10402322	-0.38558722	-0.8579869	-0.1408782	0.98934126	0.7854514	-0.161057	0.15962744	0.07274485	0.37177038	-0.07274485	-0.20990896	-0.1148572	-0.22965384	sinapate [ C11 H11 O5, tgt=52.25, overall=52.25 ]	(223.06343, 2162.3372)(224.06662, 408.745)(225.06363, 624.104)(206.05571, 2062.0513)(207.05127, 292.86713)(208.06386, 1248.4384)(246.05206, 157.005)(228.03766, 110.600006)
3,7,3',4'-tetramethylquercetin	-0.28080225	-0.1754756	-0.2407012	-0.030050755	0.17682028	-0.21717405	-0.02362585	0.16086912	0.008936405	-0.050745487	-0.23635435	-0.08022356	-0.3508029	-0.15498781	-0.22417498	-0.30045366	-0.45860243	-0.42086172	-0.16402006	0.08806181	0.2340312	-0.12518549	0.12116194	0.05890894	-0.12967539	-0.02041483	0.02041483	0.16058016	-0.05311632	-0.094819546	3,7,3',4'-tetramethylquercetin [ C19 H18 O7, tgt=59.93, overall=59.93 ]	(341.10034, 372.30908)(381.09402, 2564.4336)(382.0974, 187.99142)(383.10837, 171.43819)
protopine	34237227	35324187	3732637	717.64	38802047	3506719	4234264	4266351	4004228	38354754	-15076502	31420188	32456489	-1499799	-0.07612467	-14973505	34751792	36063628	-13623443	29025817	0.0116734505	-0.12650347	0.14569521	0.05829668	0.31965876	0.11713076	-0.043134212	-0.13446093	-0.0955987	-0.0116734505	protopine [ C20 H19 N O5, tgt=73.42, overall=73.42 ]	(353.127, 2911.205)(354.12656, 93.355)(355.12067, 1580.43)(335.11414, 26222.033)(336.11664, 5090.536)(337.1186, 1888.528)(338.11743, 148.648)(358.09756, 3691.97)(359.10144, 365.22)
ubiquinone-i8/i	0.19261074	0.14851093	0.17278385	0.258523	-17001842	-0.1268568	12646914	0.080103874	0.09323788	-17153332	-0.013096809	-0.23391056	-17041286	0.34266376	-16982388	0.26702213	-0.046525	-0.11650944	-0.1159296	-0.03988552	0.16318989	-13276215	0.09622097	-0.09622097	-13238115	0.20448399	0.23409176	-1294796	-1014636	0.2662363	ubiquinone-i8/i [ C49 H74 O4, tgt=56.97, overall=56.97 ]	(726.57043, 519.05)(727.573, 172.74376)(728.5501, 545.9922)(729.55566, 194.6575)(749.54333, 933.029)(750.55066, 142.866)(731.5426, 856.44)(732.5462, 2237.67)
stearoyl-CoA	-0.04536915	-0.18256283	-0.08911705	-0.12661362	-0.2488432	-0.6749325	0.306592	0.29940796	0.12373066	-0.048048973	-10382195	-0.9759207	-0.011878014	0.008556366	-0.3033533	-0.39300346	-0.011256218	0.33166885	-0.30563068	-0.5666714	-0.013830185	0.07164478	-0.07388592	0.013830185	-0.97187996	0.086434364	0.23526478	0.12342739	-12048912	-0.08566952	stearoyl-CoA [ C39 H66 N7 O17 P3 S, tgt=63.92, overall=63.92 ]	(1011.33844, 2611.857)(1012.342, 1173.6351)(1013.34424, 176.25212)
dalpatein	8918599	914953	9223043	7458309	9666828	7401369	7961669	8069267	9944687	71869154	72939453	74392614	7117153	78901024	674349	8369057	70464916	72303343	69740953	-66665745	7267763	-68744774	-66492233	-6668951	7010482	6687438	67414436	66492243	-67880497	-67623444	dalpatein [ C18 H14 O7, tgt=61.63, overall=61.63 ]	(342.0729, 1489.8866)(343.07114, 300.754)(343.0793, 5231.9116)(344.0819, 862.74)(325.07214, 361.34)(365.0642, 1091.2372)(366.065, 98.63)(347.05252, 664.895)
4,4-dimethyl-14&alpha;-hydroxymethyl-5&alpha;-cholesta-8-en-3&beta;-ol	-18275854	-18286493	-0.3954296	-0.15314293	-246766	-1838447	-18335852	-18283316	-15903454	-18419645	-1562151	-18208996	-18307598	0.20130348	0.22699356	-41029015	0.19992638	0.24513245	0.014482498	-18134224	16850376	-10015202	18964024	-0.082214355	-0.59851456	-1829394	1863636	-18153536	17914982	0.082214355	4,4-dimethyl-14&alpha;-hydroxymethyl-5&alpha;-cholesta-8-en-3&beta;-ol [ C30 H52 O2, tgt=46.03, overall=46.03 ]	(444.397, 68.225)(426.38226, 201.7775)(427.38715, 1234.7275)(428.38156, 35.82)(427.3873, 991.3614)(428.379, 167.29546)(467.38416, 2354.8994)(449.3774, 314.84665)
10-methyl-5,6,7,8-tetrahydropteroylglutamate	-0.11634445	-0.115198135	-0.14957047	-0.083826065	-0.097063065	-0.3171959	-0.19859695	-0.17535591	-0.23642921	-0.2988186	-0.086566925	0.08481979	-0.029369354	-0.041423798	-0.02421379	-0.09291458	-0.16633987	-0.15483665	-0.060573578	0.026987076	-0.09098625	-0.08754158	0.14284897	0.14531517	-0.04536438	-0.026424408	0.10658646	0.11053467	-0.023469925	0.023469925	10-methyl-5,6,7,8-tetrahydropteroylglutamate [ C20 H25 N7 O6, tgt=89.89, overall=89.89 ]	(460.1956, 47751.76)(461.1992, 12945.458)(462.20154, 2303.4)
lacinilene C	-19431257	-19241457	-19598436	-18477907	-18091898	-18985605	-1215045	-11788588	-14577627	-15969362	16810579	-2719592	1674058	16870356	17490721	17089796	-18968496	-1867732	10186453	11079073	0.47355938	0.49532604	0.081692696	0.06263447	-22584658	0.8864393	-0.30030918	-0.29142857	-0.06983471	-0.06263447	lacinilene C [ C15 H18 O3, tgt=99.45, overall=99.45 ]	(246.12228, 433.94305)(228.11407, 175.895)(229.12115, 1606.83)(247.13324, 503402.66)(248.13625, 86047.68)(249.14072, 9431.073)(250.14359, 1517.7856)(229.12192, 28948.334)(230.12604, 5210.7197)(231.1237, 2403.2407)(232.12093, 91.74)(269.1139, 3551.2258)(270.11905, 497.9845)(271.11627, 1525.3567)
quercetin 3-iO/i-(3',6\-iO/i-di-ip/i-coumaroyl)-glucoside	26134815	251231	27478867	29470234	28404617	2542963	25379791	25641327	19854336	18864107	1003335	11610098	11218424	10077534	10674372	0.28997135	20652819	20162907	12319899	13171196	0.1496048	0.5228348	-13354544	-13374271	-0.004635811	0.004635811	-13395245	-13391207	0.38151455	0.77223206	quercetin 3-iO/i-(3',6\-iO/i-di-ip/i-coumaroyl)-glucoside [ C39 H32 O16, tgt=37.96, overall=37.96 ]	(756.17505, 2848.8962)(757.17523, 997.7408)(758.17505, 160.9525)
(9R,10S)-dihydroxystearate	-0.4056387	-0.2881708	-0.11330509	0.55110455	-0.026444435	-0.5559206	-18881977	-0.33598804	-0.07742596	-0.49577808	-0.031809807	0.72025776	0.15920353	0.04920101	0.02909565	-0.44816113	-0.7292471	-0.28921604	0.05282879	-0.020812035	0.1718111	0.5273638	0.012007713	-0.11943531	0.05436039	-0.42579174	0.03223133	-0.012007713	-0.81455517	-0.15161991	(9R,10S)-dihydroxystearate [ C18 H35 O4, tgt=82.77, overall=82.77 ]	(315.25287, 13368.642)(316.25513, 2537.6816)(317.24826, 119.40181)(297.24014, 4930.1187)(298.24338, 737.4597)(299.2359, 126.625244)(338.23834, 7373.265)(339.24753, 5024.1143)(340.25168, 2195.7148)(341.25687, 164.495)(320.22754, 808.265)
itrans/i-4-hydroxy-L-proline	-0.29828262	-0.29182243	-0.29449844	-0.23857689	-0.17277908	-0.41459084	-0.23422623	-0.16816711	-0.20062828	-0.28102684	0.034563065	0.21186447	0.32845497	0.30368423	0.22078896	0.24861336	0.14817238	0.045719147	0.14087868	0.28568268	0.1281662	0.20148277	-0.014005661	-0.0031852722	-0.16127777	-0.18915367	0.0031852722	0.023548126	-0.023427963	0.04893112	itrans/i-4-hydroxy-L-proline [ C5 H9 N O3, tgt=79.37, overall=79.37 ]	(132.06459, 184.26335)(114.055046, 4824.3833)(115.053505, 106.53593)(116.046455, 117.155)(154.04984, 399.5573)
(iE/i)-geranylacetone	-0.17650604	-0.16845894	-0.34828758	-0.06676102	0.12335396	-0.34610367	0.1171093	0.33310127	-0.0054531097	-13110619	-0.036273956	0.049642563	0.013122559	-0.09601021	-0.21500969	0.15264702	-0.17267609	-0.29156303	-0.2095108	-11536808	0.25397682	-0.05148697	0.36667252	0.19894028	-0.06979561	-0.06145668	0.1227684	0.05148697	-0.11179161	-0.31451416	(iE/i)-geranylacetone [ C13 H22 O, tgt=85.39, overall=85.39 ]	(195.17488, 4061.237)(196.1742, 669.7024)(197.1895, 97.32001)(177.16315, 2609.293)(178.16504, 371.89346)(217.1586, 420.44888)
itrans/i-zeatin riboside monophosphate	-0.32750034	-0.35218525	-0.19551659	-0.2582817	-0.2728405	-0.71359825	-150599785	-0.32862282	-0.54547024	-15143772	-0.3808279	-0.23295403	-0.35301495	-0.38767338	-0.27721882	-0.2391653	-0.121748924	-0.25679588	-0.3195057	-0.251194	-15104	0.1541624	-0.020371437	-14860727	-0.24633312	-0.32605076	0.121772766	0.020371437	0.4868555	0.8024101	itrans/i-zeatin riboside monophosphate [ C15 H20 N5 O8 P, tgt=73.00, overall=73.00 ]	(429.10526, 61.92)(411.09274, 1631.3916)(412.0944, 285.89908)(413.09277, 112.17375)(430.1124, 3572.043)(431.11832, 684.37006)
1-O-methylsalicylate	17719007	-0.15128899	19537539	19056427	19333385	19218214	-0.20064735	-0.14811134	-0.20103836	-0.284441	-0.23740578	-0.073791504	-0.1723938	-0.15889359	-0.11349678	-0.13440895	1928266	16428846	-0.11313248	980.377	1876368	18672514	0.018331528	16543297	-0.13173103	-0.15873528	18583645	-0.018331528	-0.12049484	-0.094789505	1-O-methylsalicylate [ C8 H8 O3, tgt=72.54, overall=72.54 ]	(153.05489, 150.08301)(154.05276, 29.67)(135.04417, 1948.9446)(136.0476, 39.089996)
2-tridecanone	-15479654	-154902935	-0.34560442	-0.4083066	-15471956	-1558827	-0.17671537	-0.21736765	0.24729872	0.25129652	-0.10454416	-0.91164255	-0.2916627	0.07195711	-0.06176138	0.040715694	0.27840948	0.19206285	-0.14828539	-15338024	-0.017023563	0.17327547	-0.48043585	-0.16173601	-13530917	-0.28080416	0.017023563	0.14266539	0.26767778	0.038960934	2-tridecanone [ C13 H26 O, tgt=70.82, overall=70.82 ]	(221.1871, 3968.5186)(222.18925, 242.08722)(203.18071, 409.96402)
2-phenylethyl 6-iO/i-&beta;-iD/i-xylopyranosyl-&beta;-iD/i-glucopyranoside	-0.7384176	-30039988	-3310979	-34951572	-33017864	-12651072	-1629262	-15874987	-16849585	-23661585	-0.756608	-0.5955725	-0.65287685	-0.65469646	-15833158	-0.58837986	-0.57446766	-0.5621748	-0.6792898	-0.5866842	0.115296364	0.1435957	-0.19238186	-0.25296116	0.09849453	0.040738106	-0.097670555	-0.11990261	-0.022521019	0.022521019	2-phenylethyl 6-iO/i-&beta;-iD/i-xylopyranosyl-&beta;-iD/i-glucopyranoside [ C19 H28 O10, tgt=59.62, overall=59.62 ]	(398.15475, 13036.471)(399.15933, 3380.252)(400.16174, 418.65106)(417.16708, 140.92)(399.1617, 864.56)(400.16397, 47.51)(401.16144, 521.33)(439.1571, 1755.9525)(440.16095, 193.924)(441.17184, 748.70996)(421.1484, 1755.9912)(422.1515, 224.08832)(423.1625, 505.2333)
isowighteone	20971413	10961742	24832306	21634254	2225006	2116024	24839497	0.8450794	0.96002865	0.8112736	10239964	20912247	37126884	38551235	-0.36686802	-0.45878696	369944	14739437	-0.55270386	0.55615234	4035572	-0.5865717	-0.14502525	-14810974	-14941309	3302435	-14831947	0.14502525	0.95545673	0.7874298	isowighteone [ C20 H17 O5, tgt=52.55, overall=52.55 ]	(337.106, 5015.1646)(338.10934, 1606.1183)(339.11215, 520.985)(319.0967, 1791.4991)(320.0986, 340.68857)(321.095, 205.545)
(E)-&alpha;-monofluoromethyldehydroarginine	-0.22515392	-0.16561222	-0.24711895	-28706322	-0.15299892	-24480333	-16251326	-0.23653316	-25023108	-0.39490795	-0.15727901	-0.051405907	-0.14533329	-0.13384914	-0.08179569	-0.2076292	-0.24836063	-0.20881367	-22998857	-0.05708027	-0.077895164	-19433928	0.09091854	0.16290951	0.04012966	-0.083664894	0.13022518	0.00893116	-20566072	-0.00893116	(E)-&alpha;-monofluoromethyldehydroarginine [ C7 H13 F N4 O2, tgt=87.61, overall=87.61 ]	(204.10333, 72.6)(187.09528, 2810.095)(227.08884, 360.06815)(228.0845, 67.31)(209.08092, 22423.225)(210.08437, 2996.1199)(211.09087, 601.3416)
ononin	16644263	-11280942	0.010241032	16345172	15726066	14977908	18354754	-11856723	16578898	15977912	16964011	19157577	24801364	22122512	22382903	19508071	0.17553473	21025615	0.042395115	0.27095556	12441058	-0.5348935	-0.16054964	-0.6593442	0.06676531	-0.63592386	0.33418608	0.18606806	-0.06676531	14184537	ononin [ C22 H22 O9, tgt=60.11, overall=60.11 ]	(412.1165, 848.02747)(413.1187, 134.92001)(431.13104, 2223.864)(432.13403, 269.1888)(433.1437, 761.07324)(413.12006, 508.8262)(453.1193, 8331.51)(454.12375, 2591.4614)(455.11215, 5323.157)(456.11227, 1064.9243)
(iS/i)-9-(2,3-dihydroxypropyl)-adenine	-0.14255714	-0.07032013	-0.7206831	0.003068924	-0.046957016	-0.92722416	-0.51371956	-0.222723	-0.24585533	-0.25773048	-0.44127274	-0.6127939	0.016389847	0.066970825	-0.022069931	-0.20267868	-0.06772232	-0.06604767	-0.0010299683	0.06863594	0.19329834	0.2532177	0.063114166	-0.063114166	0.07871437	-0.68204594	0.17326355	-0.60335255	-0.07865715	-0.6793947	(iS/i)-9-(2,3-dihydroxypropyl)-adenine [ C8 H11 N5 O2, tgt=78.14, overall=78.14 ]	(209.09027, 722.0431)(210.09396, 83.93)(192.08824, 1671.9878)(193.09761, 253.42088)(232.0832, 170.32896)(214.07037, 1115.6783)
5-methyltetrahydropteroyl tri-L-glutamate	25310936	25799599	18302174	18542423	21507416	18355427	25085487	25105114	19171009	18392067	15419273	1787096	21868114	2193306	19925289	20404243	1604044	16545811	15053463	14517784	-0.008422852	0.008422852	-15117607	-15137335	1101263	11172504	-15158308	-1515427	0.82188416	0.8223705	5-methyltetrahydropteroyl tri-L-glutamate [ C30 H35 N9 O12, tgt=60.40, overall=60.40 ]	(695.2292, 2688.134)(696.23285, 686.98236)(697.2415, 479.25476)(698.24896, 68.80572)
lignocerate	0.09922743	1839292	20198665	0.61617136	20143228	11106725	0.5360217	2885077	-0.5502019	29905648	0.57879114	-0.36359358	0.47684336	22535424	0.92110777	0.4164834	17374492	-0.54031706	0.6540818	-0.22176504	10954995	0.56489325	0.113214016	-0.113214016	0.50249434	-0.37563562	-0.35642862	-13770508	19345832	-0.20096922	lignocerate [ C24 H47 O2, tgt=56.82, overall=56.82 ]	(349.34552, 2438.1455)(350.34677, 365.90866)(390.35135, 339.60666)(372.34195, 581.07996)(373.34717, 49.646667)(374.32748, 270.99)
carbidopa	0.6294327	0.708889	1106411	10479183	13357754	1543333	13182964	19036236	0.87290764	0.7072544	0.56692123	0.7160454	12291393	12484169	0.44117165	0.41884613	0.37008476	0.4058323	0.35225105	0.4266243	-0.61060905	-0.57351685	-0.4521351	-11216202	0.5647259	0.50481033	-10326061	0.4521351	0.5296192	0.5821285	carbidopa [ C10 H14 N2 O4, tgt=98.46, overall=98.46 ]	(226.09473, 37662.33)(227.09804, 4368.9683)(228.1042, 339.05002)(227.10107, 1211.36)
5-amino-6-(D-ribitylamino)uracil	0.27944088	0.1520052	0.10737324	0.04730892	-0.103533745	-0.20143032	-0.026600838	0.15436459	-0.026589394	-0.14832783	-0.02853489	0.21247196	0.25926304	0.3685465	0.45735836	0.35101032	0.2688017	0.399024	0.059458733	0.18975544	0.40517902	0.43828106	-0.17504883	-0.32229233	0.104447365	-0.089585304	-0.08086491	-0.01768589	0.01768589	0.09016514	5-amino-6-(D-ribitylamino)uracil [ C9 H16 N4 O6, tgt=79.15, overall=79.15 ]	(276.10773, 7089.1577)(277.11063, 1004.93726)(299.09534, 376.50714)
capsaicin	-0.07041836	-12230759	-0.21749878	-14763209	-0.46987343	-0.51645947	-0.1918478	-0.022802353	0.08285904	0.19763565	-0.44711208	-0.06871796	-12139702	-0.35703468	-0.15320587	-0.24303246	-0.59752655	-0.21694183	-0.6699991	-0.3575983	0.05967903	-0.042363167	-0.22167397	-0.53352356	0.042363167	0.25697422	0.5905857	0.44543362	-0.33691025	-14729056	capsaicin [ C18 H27 N O3, tgt=48.90, overall=48.90 ]	(287.1892, 1386.44)(288.18878, 63.38)(310.17554, 1486.0253)(311.18265, 284.99442)(312.16516, 74.87)
2-octaprenyl-3-methyl-6-methoxyquinol	-0.018724442	-0.054977417	-0.043312073	0.0016002655	-0.07675743	-0.25233078	-0.13895226	-0.07649422	-0.16784286	-17560081	-20901075	-20737461	-0.09869385	-0.109062195	-39283485	-26222706	-0.060985565	-0.15862465	0.013025284	0.13158417	-72366867	-0.008205414	0.114889145	0.17208672	-3030775	-0.005842209	0.07615852	0.10050011	-0.041376114	0.005842209	2-octaprenyl-3-methyl-6-methoxyquinol [ C48 H74 O3, tgt=40.51, overall=40.51 ]	(721.5538, 89.35999)(703.53766, 19174.795)(704.53986, 5236.22)(705.5374, 1683.7461)(706.53894, 65.98471)
5-[[4-methoxy-3-(phenylmethoxy)phenyl]methyl]-2,4-pyrimidinediamine	-0.42831802	-0.45024872	-0.48615837	-0.231184	-0.38181496	-0.56072426	-0.53054905	-16407503	-26093645	-0.8083296	-0.2990055	0.023561478	-0.21084023	-0.19635963	-0.77599907	-0.14544678	-0.2810154	-0.30081367	-1627428	-0.24810219	0.015022278	0.012786865	0.16856194	0.23972702	-0.04121971	-0.20669556	0.03365326	-0.012786865	-0.37399864	-0.03989792	5-[[4-methoxy-3-(phenylmethoxy)phenyl]methyl]-2,4-pyrimidinediamine [ C19 H20 N4 O2, tgt=65.01, overall=65.01 ]	(337.16272, 361.6676)(338.16418, 76.99)(319.15262, 4926.2334)(320.15677, 902.3991)(321.16348, 363.85956)(359.14978, 1223.905)(341.13666, 1680.1254)(342.1393, 105.936)(343.14536, 585.89)
phenylmethanesulfonyl fluoride	-14304304	-26615791	-25251226	-16037903	-25671167	-31653547	-15988455	-31013145	-18659859	-32242517	0.13835526	0.053232193	-0.0072727203	0.03142357	0.12426376	-0.08239174	-0.07036972	0.021957397	0.18537712	0.18151283	-0.67225647	-0.04540634	-0.64398575	0.07724953	0.008359909	-0.018865585	0.1896267	-0.008359909	0.1545887	0.13364601	phenylmethanesulfonyl fluoride [ C7 H7 F O2 S, tgt=67.39, overall=67.39 ]	(175.02411, 662.1568)(157.01309, 1615.3948)(178.99286, 1002.07526)(180.00464, 105.94334)
glucodigifucoside	2882464	28265958	-0.22864008	3306645	2862248	26385064	36329331	-0.033985615	32985158	3507094	-0.5039935	-0.39744425	-0.6370864	-0.40505934	-0.29277086	-14072428	-0.121916294	-0.13913202	-14051151	-13937038	-0.43995714	0.50397825	-0.0015683174	0.03464079	-1406975	-0.3178544	-13960388	0.0015683174	0.7050624	0.7356868	glucodigifucoside [ C35 H54 O13, tgt=47.33, overall=47.33 ]	(664.33954, 5041.345)(665.34216, 1345.7676)(666.34564, 412.30334)(665.3495, 1394.29)(666.3585, 131.81)(705.3458, 1560.5901)(706.3544, 460.11)(687.3243, 1656.417)(688.32697, 355.71)
sterculate	0.36551762	0.33516026	0.602046	0.64576435	0.8585901	0.7471762	0.99265957	10402918	20942373	19971418	0.45143604	0.5720434	0.3786173	0.5253458	0.42384624	0.24576855	0.65845966	0.62884617	0.36716366	0.44266415	0.0068387985	0.06825733	0.040085793	0.0056180954	-0.30424595	-0.3773756	0.12450504	-0.0056180954	-0.39931965	-0.16239452	sterculate [ C19 H33 O2, tgt=84.94, overall=84.94 ]	(293.24734, 42989.863)(294.24963, 8882.14)(295.25858, 2999.845)(296.2594, 536.73)(275.2353, 505.0307)(276.23395, 56.059998)
lipoamide	-0.10534763	-0.0035486221	-19762506	-18631754	-0.09892368	-0.25147533	-20924368	-19338026	-2138484	-0.16479778	-0.027535439	0.0701704	0.16407299	0.2053194	0.12267971	0.08047962	-0.019083977	-0.03488636	-0.16751766	-16893435	-0.09393978	-0.00867939	-0.006924629	0.006924629	0.057873726	0.03807354	-0.009957314	-0.05953884	0.07787037	0.072758675	lipoamide [ C8 H15 N O S2, tgt=66.49, overall=66.49 ]	(205.0608, 3659.5374)(206.0564, 159.93752)(207.05118, 254.51274)(188.05583, 10212.999)(189.05469, 1566.1437)(190.05809, 101.5)(210.03764, 27245.018)(211.04102, 2320.4695)(212.03354, 275.48785)
&alpha;-D-galacturonate 1-phosphate	-16314224	-753.403	-0.60967255	-16302517	-0.27219963	0.061462402	0.24611282	0.03645134	0.2264328	0.06877518	0.05117035	0.2611866	0.570343	0.7049084	0.72449493	0.0178833	-0.61079884	0.06377983	0.23357391	0.16183662	-16418243	-0.56623936	-16155243	-0.06675148	0.22677612	0.3932953	-0.37534142	0.06675148	0.38343048	0.5562458	&alpha;-D-galacturonate 1-phosphate [ C6 H8 O10 P, tgt=74.45, overall=74.45 ]	(252.972, 7706.1777)(253.97551, 224.37962)(254.9716, 312.04382)
9,10,18-trihydroxystearate	-0.37873554	0.5911398	-0.5806551	-0.5892706	-0.124812126	-0.11534214	-0.2161665	-0.5480242	0.39378262	-0.44434643	0.74545956	-0.093527794	-0.3618574	-0.32858944	-0.3839159	0.38621998	-0.42204	0.8020792	0.9241457	10794744	0.13660145	-0.24874592	0.9612875	0.15034962	-0.26321888	-0.3779497	0.19756031	-0.13660145	-24062462	0.72717	9,10,18-trihydroxystearate [ C18 H35 O5, tgt=71.28, overall=71.28 ]	(313.23688, 1510.1205)(314.23926, 237.61444)(315.22855, 65.53)(314.24802, 110.93)(354.23947, 2542.9143)(355.24203, 639.49524)(356.23627, 280.3443)(336.22107, 1197.6328)
methotrexate	-0.08416748	-0.17888546	-0.72383976	0.07409382	-0.5720892	-0.43794823	-0.41205978	-0.95038605	-0.58452606	-0.668273	-0.506196	-0.3473959	-0.45680046	-0.7049465	-0.31785965	-0.18417454	-0.99055386	-0.8084879	-0.09908295	-0.40950203	0.24183273	0.03416443	0.06727409	0.14719772	-0.04949093	-0.120378494	-0.03416443	0.08508873	-0.32017803	-0.43422318	methotrexate [ C20 H20 N8 O5, tgt=53.10, overall=53.10 ]	(453.16696, 4906.645)(454.17023, 1238.9929)(455.1637, 97.23)
me-iP	-0.221385	-0.548789	-0.04249668	-0.10996151	-0.25672817	-0.6611872	-0.3726778	-0.3948965	-29701595	-16764153	-0.09051037	0.11518574	-33024101	-0.12039852	-0.18174839	-0.10346508	-16680332	-0.37177563	-32723265	-0.032423973	0.08425617	-0.10064602	0.64618397	-1648111	-0.4095888	-0.0592947	0.07788181	0.24198627	-0.053645134	0.053645134	me-iP [ C12 H16 N4, tgt=16.53, overall=16.53 ]	(217.14331, 6456.3286)(218.14586, 904.54205)(219.13806, 4400.839)(239.12445, 4051.7563)(240.12715, 263.87634)(241.11876, 1420.7511)
1,2-dipalmitoylglycerol	-0.7982731	-32267628	-17846947	-3258562	-11366673	-0.63697815	-0.64489555	0.03035736	-0.012321472	-0.09073448	-11091995	-3078436	-31466522	-13289928	-0.97013474	-10823956	-13646278	-17294941	-5847028	-0.13021469	0.28461456	0.40984535	0.4805355	-52249165	0.19734955	0.13567352	-0.13567352	-0.15424919	-0.39718628	-0.7434292	1,2-dipalmitoylglycerol [ C35 H68 O5, tgt=52.30, overall=52.30 ]	(551.50244, 76.6075)(591.49304, 2293.6875)(592.49567, 812.2439)(593.4935, 54.740997)(573.4839, 283.21002)(574.4887, 159.16)(575.4911, 441.54)
eugenyl 6-iO/i-&beta;-iD/i-xylopyranosyl-&beta;-iD/i-glucopyranoside	11483116	1132822	0.94740677	0.97122383	10776615	10567207	15602875	1621788	13453274	1235714	0.8709545	10282364	0.91384125	0.90699387	0.4942646	0.5069771	1194561	1230814	0.4445629	0.50667	-0.071495056	0.071495056	-0.41337204	-0.4414215	0.96829987	0.889555	-0.39454842	-0.35251427	0.61525345	0.6545429	eugenyl 6-iO/i-&beta;-iD/i-xylopyranosyl-&beta;-iD/i-glucopyranoside [ C21 H30 O11, tgt=98.13, overall=98.13 ]	(441.17426, 3900.565)(442.17786, 768.62616)(443.181, 174.54)(481.16565, 339.87286)(463.1574, 506142.1)(464.16025, 107405.555)(465.16504, 24662.709)(466.16913, 3895.1562)
3-cyano-L-alanine	-0.43457794	-0.40345383	-0.45592117	-0.40589333	-0.4549923	-0.5055809	-0.47174454	-0.40511513	-0.48247147	-0.5456104	-0.18845558	0.01897049	-0.10264397	-0.063632965	-0.09965706	-0.07117081	-0.17874908	-0.1250248	-0.10261345	0.022779465	0.03879738	0.10211182	-0.022508621	6.6185	-0.02542305	-0.06533241	0.086177826	0.12439346	-0.00406456	-6.6185	3-cyano-L-alanine [ C4 H5 N2 O2, tgt=93.21, overall=93.21 ]	(113.034325, 25625.309)(114.03757, 951.984)(115.039375, 1057.3213)
quercetin 3-iO/i-(6\-iO/i-feruloyl)-glucoside	-0.007812023	-0.028298855	-0.11921072	-0.033533573	-0.08331919	-10446267	-15002422	-0.25607347	-15002813	-0.1520648	-0.32896757	-0.11765623	-14974169	-14960669	-0.09056139	-14936184	-0.23162699	-0.06685305	-0.03810358	0.08079672	-15046444	0.0054974556	0.18544722	0.29724455	-0.0054974556	0.052027225	0.116398335	-148201065	-1492227	-148965645	quercetin 3-iO/i-(6\-iO/i-feruloyl)-glucoside [ C31 H28 O15, tgt=43.49, overall=43.49 ]	(622.13855, 3123.09)(623.1387, 1067.52)(641.1469, 2069.3623)(642.1501, 98.828995)(663.1197, 3476.67)(664.12274, 962.82)(665.11743, 1155.52)
indole-5,6-quinone	0.2021265	0.12713718	0.08983898	0.18538189	0.10223484	0.0071458817	0.14424038	0.197011	0.13161945	-0.051550865	-0.26323795	-0.03639126	-0.44425583	-0.33657455	-0.123864174	-0.03771305	-0.19993877	-0.20619106	-0.35337734	-0.21547413	0.10966396	0.18163776	-0.09660053	-0.049049377	0.010899544	0.009228706	0.050105095	-0.07633877	-0.009228706	-0.0618639	indole-5,6-quinone [ C8 H5 N O2, tgt=80.59, overall=80.59 ]	(147.03227, 745.0118)(129.02151, 8863.824)(130.02179, 411.5986)
3,4-dihydroxybenzoate	-22402334	-25534449	-24084806	-19144127	-2639474	-1926445	-19215832	-26930647	-2434556	-25751772	-13032751	-11834707	-0.9452772	-0.9175539	-0.7970381	-0.7635069	-0.7602377	-0.689662	-0.6340399	-0.48850346	0.15540028	0.11535931	0.017018318	-0.019049644	0.3315401	0.17701244	-0.04574299	-0.017018318	-0.1947813	-0.15786076	3,4-dihydroxybenzoate [ C7 H6 O4, tgt=79.82, overall=79.82 ]	(155.03429, 16881.916)(156.03737, 1259.9553)(157.03989, 101.043335)(137.02309, 13362.361)(138.02678, 1012.1966)(139.03905, 152.07274)
iS/i-hydroxymethylglutathione	0.374516	-14373318	-0.56827784	-14350971	-0.088413715	-0.3392768	0.83522654	-1437014	0.41441202	-0.12587404	0.837481	16707072	0.9563441	0.48949003	0.03338957	-0.37960672	0.16548014	0.22193098	11614738	-0.27761889	0.5121455	0.43446016	0.07104349	0.6570668	-0.08375692	-0.09673548	-14244398	0.678596	-0.2859702	-0.07104349	iS/i-hydroxymethylglutathione [ C11 H18 N3 O7 S, tgt=66.82, overall=66.82 ]	(336.08798, 166.44)(337.09216, 4871.892)(338.09302, 542.561)(339.0941, 278.02502)(319.07898, 1539.1156)(320.0852, 31.11)(359.0778, 581.11993)(341.06863, 11815.09)(342.07172, 2061.58)(343.06985, 452.61)
d-NADH	-18919525	-19864464	-22467527	-22195225	-22007313	-24428463	-1687072	-16818184	-25684004	-16954514	-16907478	-16743864	-16842466	-16828966	-1678357	-26313515	-16870691	-16875143	-16783205	-16669092	-0.020242691	-0.007545471	0.05273056	0.059108734	0.082653046	0.041460037	-0.012054443	0.007545471	-0.09281349	-0.066389084	d-NADH [ C21 H25 N6 O15 P2, tgt=59.20, overall=59.20 ]	(663.0875, 2954.1426)(664.09143, 312.4594)(665.08746, 253.37636)(645.0856, 274.478)(646.0823, 225.33)(686.062, 80.62)
6-methylthiohexylhydroximoyl-glutathione	-0.057478905	0.95501804	-0.15627003	-0.09100437	-0.06737995	-0.11843586	0.17166615	0.2659521	0.27295017	0.13235188	-0.72388554	0.63255787	-0.5906954	-0.5755434	-0.64963055	-0.67480564	-0.20416927	0.030093193	-0.44850636	-0.39540386	0.49800587	-0.2618246	0.5263529	-0.57239056	-0.5839529	-0.7167978	-0.5759535	0.2618246	0.42633152	0.60649204	6-methylthiohexylhydroximoyl-glutathione [ C17 H29 N4 O7 S2, tgt=62.97, overall=62.97 ]	(465.15155, 44088.316)(466.15466, 9902.979)(467.1574, 6112.718)(468.15527, 2868.075)(469.1602, 307.2425)(447.14084, 54826.664)(448.14435, 12560.23)(449.14236, 5194.7437)(450.14453, 980.3759)(451.15286, 112.78285)
3',4',5'-iO/i-trimethyltricetin	-0.4003086	-0.37793732	-0.45776558	-0.4365406	-0.5712414	-0.7290497	-0.54205894	-0.48771095	-0.5867233	-0.6686363	0.17096329	0.35354614	0.38012886	0.38560486	0.3391266	0.29141998	0.26070213	0.29886246	0.32870102	0.42479134	0.0013790131	0.12114334	-0.1494999	-0.16717911	0.035533905	-0.0013790131	-0.025432587	-0.022325516	0.033470154	0.058921814	3',4',5'-iO/i-trimethyltricetin [ C18 H15 O7, tgt=86.63, overall=86.63 ]	(344.0904, 31032.496)(345.09348, 5066.95)(346.09094, 1887.8373)(326.08246, 679.2515)
isn/i-1,2-Di(2-propylpentanoyl)glycerol	-0.13622665	-0.15062332	0.13223267	0.20306206	0.29352188	0.13027	0.3119831	0.3467865	0.51029587	10059624	0.7284641	0.89328766	0.659853	0.67469215	0.7764473	0.8209553	10408249	10670414	0.87877655	0.95518494	0.11665535	0.20924377	-0.18365479	-0.16498947	-0.2070694	-0.25052452	0.22353554	0.17321587	0.0050315857	-0.0050315857	isn/i-1,2-Di(2-propylpentanoyl)glycerol [ C19 H36 O5, tgt=98.64, overall=98.64 ]	(327.25046, 103.61)(367.2451, 62014.17)(368.24838, 12644.943)(369.2511, 2434.0718)(370.25558, 421.72864)(349.23618, 793.8886)(350.2312, 80.80881)(351.23322, 93.54)
7-O-&beta;-D-glucosyl-7-hydroxyflavone	0.6636934	0.63011074	0.6799345	0.77068424	0.78678036	0.8816614	11427546	11178198	11815271	11191244	0.14969921	0.33564472	0.23302174	0.36381245	0.5051222	0.46236706	0.4939432	0.46000004	0.53243923	0.6565561	0.009175301	0.120526314	-0.098412514	-0.03477955	-0.3194666	-0.24005985	-0.009175301	0.14867306	0.107253075	0.2604246	7-O-&beta;-D-glucosyl-7-hydroxyflavone [ C21 H20 O8, tgt=66.14, overall=66.14 ]	(401.12012, 3989.0327)(402.12228, 985.98334)(403.1371, 180.73334)(404.13184, 123.52)(423.10477, 2897.5151)(424.108, 128.56917)(425.119, 148.48833)
apigenin 7-O-neohesperidoside	73456354	70234013	77045527	-694993	76562204	7886032	7649906	7568969	72070932	78567896	-70583935	-6894779	64022865	74109592	6447735	-69553967	71017876	7430938	6569582	6739609	7049631	73478756	76007557	73137255	-69527187	-6979723	-6843357	-6839319	-69414825	6839319	apigenin 7-O-neohesperidoside [ C27 H30 O14, tgt=57.08, overall=57.08 ]	(579.18195, 443.284)(583.13586, 5096.293)(584.1392, 1236.8638)(585.1517, 106.55)
sphinganine (C20)	-0.07203007	-0.11453152	-0.112179756	-20863237	-0.075255394	-0.21133327	-0.14738369	-21172018	-0.1815939	-0.26801777	-0.17193508	0.020627022	-0.16634274	-0.13289738	-0.093253136	-0.063939095	-0.048895836	-0.11462116	0.017327309	-19077158	0.269742	-20455542	0.15089321	0.13979626	-19455729	-0.07357502	0.077708244	0.049311638	-0.45704365	-0.049311638	sphinganine (C20) [ C20 H44 N O2, tgt=84.46, overall=84.46 ]	(330.33542, 2031.0339)(331.33926, 2212.668)(312.3256, 14294.32)(313.32874, 2964.0535)
nordihydroguaiaretate	-0.55222654	-13864361	-0.3764062	0.15525293	0.24665022	-0.24873686	0.2526784	-13861183	-1391411	-13997513	-13950478	-0.013930798	-13885466	-13871965	0.029661655	0.22515345	-13913691	-13918142	-13826204	-13712091	0.053049564	-13919994	0.09458876	-0.089558125	0.018125057	0.21158934	-13735441	-0.018125057	1139502	-13807861	nordihydroguaiaretate [ C18 H22 O4, tgt=55.45, overall=55.45 ]	(284.142, 491.34668)(303.1568, 3011.79)(285.14517, 3522.5151)(286.1542, 107.865)(287.1554, 2157.6401)(325.14096, 1375.5107)(326.14578, 116.20416)(307.12845, 92.81)
6-methylthiohexylhydroximoyl-cysteinylglycine	17977767	16003013	16012549	16322474	11964355	11682067	13700156	14542899	12227683	10603042	19382148	21455855	10526061	22180133	32490687	23850951	20426764	2142387	-15175123	17064509	15974574	15876212	-15043659	-15063387	2033197	19656386	-0.7656064	-15080322	0.7656064	-12644277	6-methylthiohexylhydroximoyl-cysteinylglycine [ C12 H23 N3 O4 S2, tgt=48.77, overall=48.77 ]	(337.10727, 1040.1567)(338.11398, 43.97)(319.09967, 6636.273)(320.10352, 695.7783)(321.10162, 324.844)
phenanthrene-ring	0.2995782	0.19833803	0.3327241	0.2802186	-0.13358736	-0.23452711	0.2120347	0.18136358	0.0029110909	-0.09250498	-0.022359371	0.025634289	0.1898942	0.17557478	-0.08283949	0.4973874	0.85900164	0.78017664	0.42228937	0.51787806	0.5054078	0.2183671	-0.37925863	-0.47508192	0.03187418	0.05343294	0.052435398	-0.31714487	-0.05210638	-0.03187418	phenanthrene-ring [ C14 H10, tgt=82.83, overall=82.83 ]	(178.07858, 248.875)(179.08531, 5128.1313)(180.092, 862.1024)(181.08572, 294.4605)(201.07083, 522.6211)(202.08195, 193.08)
3,3'-dimethylquercetin	0.5238571	0.50733566	0.75382423	0.7964916	0.7915268	0.6679344	0.35302925	0.41963387	0.19784546	0.090867996	0.301466	0.5178013	0.3100891	0.37121964	0.28803062	0.26031303	0.82780075	0.892395	0.1369667	0.21310616	0.41623688	0.4304104	-0.10667992	-0.1023407	-0.19073486	-0.19944763	0.022439957	-0.022439957	0.07837486	0.111766815	3,3'-dimethylquercetin [ C17 H14 O7, tgt=99.35, overall=99.35 ]	(331.08105, 153006.84)(332.08435, 27072.459)(333.08762, 4729.3877)(334.0898, 305.49707)(313.07028, 3202.2678)(314.075, 438.06326)
salidroside	0.10756588	0.3916893	0.40800667	0.41558075	0.09142971	0.15377712	0.22208977	-0.18638325	0.0997324	-0.07774067	-0.07277393	0.06344414	-0.27413845	-0.02182293	-0.04325676	0.214015	0.25874996	-0.060935974	3175.74	0.22307014	-0.2792921	0.39213562	-0.10465336	-0.22962093	0.6876545	0.18863773	0.10465336	0.14124393	-0.20014858	-0.23587418	salidroside [ C14 H20 O7, tgt=80.69, overall=80.69 ]	(283.11606, 781.5578)(323.10895, 2883.6968)(324.11212, 346.16882)(305.09982, 1849.4701)(306.1007, 403.41)
4'-methoxyisoflavan-2',4,7-triol	2601163	2627862	337955	3426961	0.43991375	28548632	0.58928394	30221682	3003623	0.3538828	1558301	17309237	-0.19414806	2233697	16746988	15810232	16150789	15825319	17793837	18462095	-0.054837227	0.054837227	-0.43669415	-0.45077038	0.3510294	0.2850275	-0.52872944	-0.37351322	15790911	16074247	4'-methoxyisoflavan-2',4,7-triol [ C16 H16 O5, tgt=85.53, overall=85.53 ]	(289.10468, 572.29626)(271.0967, 60924.527)(272.10025, 11589.129)(273.107, 1037.5226)(311.08813, 194.99167)(293.07816, 14088.223)(294.08197, 2596.623)(295.09314, 227.24)
2-amino-4,6-dinitrotoluene	-0.43834782	-0.41993618	-0.4016962	-0.4160452	-0.37489605	-0.54555225	-0.5137415	-0.36205387	-0.38837147	-0.53112507	-0.18451595	-0.06898785	-0.18697262	-0.16651058	-0.14326954	-0.36018276	-0.41239834	-0.4093008	-0.3504362	-0.21954823	-0.024617195	-0.048098564	0.15814877	0.09292698	-0.052214622	-0.13811588	0.083735466	0.06314373	-0.1927557	0.024617195	2-amino-4,6-dinitrotoluene [ C7 H8 N3 O4, tgt=84.09, overall=84.09 ]	(181.04982, 64828.227)(182.05345, 6140.1143)(183.05693, 523.1714)(184.06345, 60.392)
paraxanthine	-0.029294014	-0.038596153	0.024910927	0.064105034	-0.0062742233	-0.08920765	-0.1480875	-0.13185596	-0.13934994	-0.19085789	-0.38717747	-0.274724	-0.38881207	-0.37100697	-0.36786175	-0.33598995	-0.5133295	-0.55915546	-0.44370174	-0.28870106	-0.36708546	-0.10715008	0.005587578	-0.005587578	-0.09677601	0.06457996	0.071190834	0.096383095	-0.11659527	0.17592335	paraxanthine [ C7 H8 N4 O2, tgt=67.34, overall=67.34 ]	(180.0661, 553.143)(181.07028, 24.328)(162.05132, 83.72333)(163.06009, 4854.8765)(203.0536, 18747.93)(204.05746, 1352.9757)(205.06134, 3437.7043)(185.04207, 104.27334)
3-ureido-isobutyrate	-0.13658524	-0.017990112	-0.08835983	-0.053836823	-0.108724594	-0.28710175	-0.15189743	-0.098602295	-0.08597183	-0.12650299	-0.11328125	-0.09196854	-0.18712234	-0.2675972	-0.13474655	-0.18356514	-0.42949677	-0.52437973	-0.39834785	-0.24892807	0.03072548	0.01597786	0.028247833	-0.11085129	-0.09217262	-0.18053436	0.04320526	-0.01597786	-0.03955078	0.03605461	3-ureido-isobutyrate [ C5 H9 N2 O3, tgt=61.89, overall=61.89 ]	(168.05096, 29939.924)(169.05266, 5876.3525)(170.04897, 4020.7358)
(3iE/i)-4,8-dimethylnona-1,3,7-triene	13545024	-0.1597557	13221199	13951545	133516865	1348036	13702278	13527294	13442107	-0.2929077	14129913	-0.082258224	13461079	13631516	-0.1219635	13701634	13438261	13884825	-0.1215992	14047542	14331415	135352125	0.009864807	-0.0098629	14025887	-0.167202	-0.030836105	-0.026798248	13550848	-0.103256226	(3iE/i)-4,8-dimethylnona-1,3,7-triene [ C11 H18, tgt=47.42, overall=47.42 ]	(151.14839, 798.88257)(173.13269, 207.94316)(174.12672, 86.48143)
O-ureidohomoserine	-0.41723347	-0.50175	-0.3935976	-0.599803	-0.5177336	-0.5982027	-0.4704275	-0.35395718	-0.56790066	-0.3897848	-0.17255497	-0.15072918	-0.27340412	-0.26767445	-0.18511295	-0.40305233	-0.4925623	-0.25381756	-0.29431248	-0.4715395	0.3884039	-0.25728703	-0.059376717	-0.04697132	0.18671703	0.04697132	-0.21395588	0.48468876	-0.17951679	0.24660397	O-ureidohomoserine [ C5 H11 N3 O4, tgt=85.45, overall=85.45 ]	(159.06349, 745.95374)(182.05348, 5240.055)(183.05693, 430.87668)(184.06366, 50.840767)
iN/i-(3-acetamidopropyl)-4-aminobutanal	0.45402765	-14454929	0.36185503	-14432583	-14436592	-14552906	-0.6274829	-0.58119345	-14504679	-14588081	-0.018157482	0.49095678	-14476034	0.6581092	-14417137	-14438049	0.42175913	0.59113073	0.049111843	0.24856806	-0.5465493	-0.16723871	0.87239313	0.62375975	0.37530184	-0.007176876	-1432601	-14321972	0.21254683	0.007176876	iN/i-(3-acetamidopropyl)-4-aminobutanal [ C9 H19 N2 O2, tgt=47.53, overall=47.53 ]	(187.14507, 2396.7476)(188.15186, 1344.9)(188.15215, 1670.8201)(189.16489, 123.465)(192.1232, 297.30786)(193.12231, 53.71)
coronatine	-0.33525848	-0.23392105	-11272459	-0.7719803	-0.28128052	-0.5645809	-0.8695078	-0.1897049	21739445	-0.21862793	-0.19626617	-0.15920258	-0.15579033	-0.15225029	0.27659798	-0.20405197	-0.3836403	0.0015964508	0.21573448	-0.0047721863	0.32713127	-0.6258793	0.35034752	0.30831718	0.02227974	-0.02227974	-0.31179237	0.032743454	-0.23199272	-0.24471855	coronatine [ C18 H24 N O4, tgt=63.99, overall=63.99 ]	(318.16727, 3649.7974)(319.17065, 664.3337)(300.16324, 2298.7244)(319.17676, 526.44)(320.17847, 38.22)(341.15607, 442.8207)(342.16217, 296.63)(343.17178, 66.71)(323.14584, 2007.3279)(324.14636, 57.59667)(325.13873, 43.68)
solasodine	-0.7866936	-0.75372887	21945686	-14200115	-16396809	13244152	21549244	14305534	0.8271637	0.74518967	11436367	-23090954	12724133	0.5016823	-29917078	0.15802383	-0.28854752	-33169832	12311974	-19739895	0.8256836	0.86556053	-0.12568474	15853539	-0.13949776	0.12568474	-0.21299362	-0.2822876	-0.2771244	27180672	solasodine [ C27 H44 N O2, tgt=96.23, overall=96.23 ]	(414.33533, 13832.098)(415.33884, 5116.638)(416.34445, 1409.5444)(417.35504, 74.155)(396.33008, 159.99333)(397.34042, 133.16)(397.3384, 94.15)(419.3148, 10108.311)(420.31845, 2979.215)(421.32816, 451.72406)
scoparone	0.31183338	0.30334568	0.2968378	0.28027058	0.21359539	-0.10680103	0.032910347	0.15385342	0.028111458	-0.0849638	-0.097849846	0.07211399	0.20504856	0.19878674	0.26692677	0.29197216	0.03203106	0.19405651	-0.06020069	0.08663082	0.45325565	0.385911	-0.39976406	-0.40077877	0.012061119	-0.047200203	-0.032668114	-0.012061119	0.19770527	0.15176868	scoparone [ C11 H10 O4, tgt=86.08, overall=86.08 ]	(207.06563, 31478.488)(208.06865, 3787.887)(209.06001, 1096.5186)(189.05498, 115.80666)(229.04765, 164.52667)
(+)-sesaminol 2-iO/i-&beta;-iD/i-glucoside	12171812	11712313	15564871	15696821	0.99610615	12292948	12093	-21044369	-22630606	10783033	0.3050356	15579882	21872435	21802015	-15452318	-15608969	-0.6173525	-0.53947544	0.19845295	0.2951517	0.0046110153	0.015658379	-0.5582228	-0.6386099	0.040305138	-0.0046110153	-0.41691875	-0.41278934	0.058981895	0.12609768	(+)-sesaminol 2-iO/i-&beta;-iD/i-glucoside [ C26 H28 O12, tgt=81.42, overall=81.42 ]	(533.16187, 29031.11)(534.1651, 7860.8364)(535.17267, 2265.1033)(536.1694, 1198.79)(537.15826, 96.23)(515.1526, 15094.992)(516.15594, 3928.4314)(517.16235, 943.0648)(518.1658, 90.47)(555.1446, 7805.43)(556.1485, 1914.9916)(557.15985, 1222.3583)(558.16547, 412.86)(537.1398, 6308.4277)(538.1454, 1942.0616)(539.1632, 86.14)
benzyl alcohol	0.31471872	0.112757206	0.06670332	-0.15473127	0.19146872	0.04589224	0.27129602	0.26101828	-0.044270992	-0.15596628	0.061679363	-14384693	-14483295	0.29310656	-14424398	0.29594564	-0.7592435	0.18229818	-0.81370115	0.33635664	-0.43695307	-0.1702714	0.4077077	0.33257246	-0.07276201	0.17630243	-14333271	-0.10289526	0.10921717	0.07276201	benzyl alcohol [ C7 H8 O, tgt=75.34, overall=75.34 ]	(109.06528, 2092.7542)(110.061516, 173.99269)(131.0492, 226.04)
2-phenylethylamine	-0.033008575	-0.043647766	15552596	-0.02130127	-0.025310516	-0.14162445	-0.093006134	-0.040470123	1750234	17389507	-0.12976456	0.033849716	13483949	-0.051252365	-0.0058555603	-0.02676773	14867206	-0.097429276	-0.0054912567	0.1086216	-0.13702774	-0.09928131	0.12597275	0.10624504	-0.024089813	-0.051094055	0.085271835	0.08930969	-0.012853622	0.012851715	2-phenylethylamine [ C8 H12 N, tgt=73.66, overall=73.66 ]	(122.09646, 7075.324)(123.09562, 573.98206)
1-18:0-2-18:4-phosphatidylethanolamine	0.06891346	-0.3019495	-11119099	0.13333988	-0.83105564	12724047	0.14269161	18868895	40582094	0.34904003	-16874504	14334059	-16053972	-21059036	-0.14824581	17170324	-0.050795555	-16526604	0.6153269	0.16292858	-441.551	-0.20074177	0.12517071	441.551	-0.2197485	0.89643	0.08568287	19287539	-13699532	-0.7893162	1-18:0-2-18:4-phosphatidylethanolamine [ C41 H74 N O8 P, tgt=57.33, overall=57.33 ]	(739.5235, 95.78)(721.5024, 714.29254)(722.51135, 656.3125)(723.50977, 68.527504)(724.51794, 34.77)(740.5247, 2049.5574)(741.523, 1928.99)(742.5265, 764.18)(743.54016, 24.19)(722.51276, 1165.3536)(723.51404, 438.2138)(724.5159, 56.016666)(725.52435, 54.72)(762.49945, 723.55)(763.50635, 426.7)
tetrahydrofolate	-24827485	-0.049429417	0.31823397	-20563436	-0.25798273	-0.24437761	-0.10541487	-18492846	-0.035153866	-0.11903429	-0.2346549	-0.1916852	0.08541536	-21681094	-0.023587704	-0.937757	-23739247	0.11692476	-0.020533085	-17815843	0.3445573	0.4980073	-0.42091036	-0.31111002	-0.005036831	0.1181159	-0.1771369	0.005036831	0.20703745	-14069285	tetrahydrofolate [ C19 H21 N7 O6, tgt=57.72, overall=57.72 ]	(425.14148, 2935.077)(426.14465, 308.3909)(427.15588, 485.36615)(444.15555, 158.08)(466.14368, 4265.444)(467.14838, 1133.3488)
2-itrans/i,-6-itrans/i-farnesyl monophosphate	0.57762146	-0.6752138	0.28009033	0.9500618	0.45841026	0.032367706	0.23541641	-0.7508764	11509533	10585957	-23471546	-0.15039825	0.6189823	11942863	0.31435966	12025318	-10218878	0.977499	0.97610474	0.3367672	-0.7931595	-0.058547974	-0.01742363	13101101	0.01742363	-17096138	20677567	11193123	10394802	-13513985	2-itrans/i,-6-itrans/i-farnesyl monophosphate [ C15 H25 O4 P, tgt=94.85, overall=94.85 ]	(282.14218, 627.65283)(301.15903, 27305.36)(302.16278, 3480.275)(303.1716, 480.095)(283.15036, 2270.2295)(284.15353, 220.41724)(285.14206, 1554.5366)(323.13742, 3774.7444)(324.1387, 482.73505)(325.14157, 1209.5963)(305.1303, 600.7871)
oxythiamine	-0.45788383	-0.6491871	-0.6138077	-0.36172104	-0.2944727	-15445776	-0.058725357	-15401523	-0.7593851	-15537852	-0.25080872	-0.12045574	-15425805	-15412305	-0.023722649	-0.3188734	-0.55141926	-0.38012314	-15366544	-15252431	0.3412962	-0.06192398	0.28737926	0.2277174	-0.012379646	0.043501854	0.008211136	-0.47058964	-0.22304821	-0.008211136	oxythiamine [ C12 H16 N3 O2 S, tgt=60.11, overall=60.11 ]	(289.08517, 2607.861)(290.08484, 150.8382)(291.07928, 4480.85)(292.0826, 347.71)(271.07486, 1036.48)(272.0761, 97.65)
indole-3-acetyl-methionine	14640632	1424338	14561876	14762231	14583896	-0.19068527	13410362	14984569	14855912	14661932	13674484	13665587	14265565	14148504	13887414	13683435	13862095	14122709	13847729	1376368	14663463	-0.14834213	0.076911926	0.05718422	-0.073150635	-0.10015488	0.036211014	0.04024887	-0.061914444	-0.036209106	indole-3-acetyl-methionine [ C15 H17 N2 O3 S, tgt=37.35, overall=37.35 ]	(305.1005, 3285.993)(306.10388, 235.82002)(307.09158, 1113.7301)(306.10663, 1410.45)(307.1127, 28.98)(328.08652, 1594.0839)(329.08362, 136.03)
vernoleate	-24750252	0.68688965	-0.67481804	0.4330864	0.6883812	-11204891	-30244522	0.21739388	0.7629452	-0.33806992	-0.4540062	-24440517	-23141785	0.07841301	0.33099747	0.82655716	0.33564186	-0.3731041	0.29413033	-0.7570534	-0.19161987	-0.764164	10759163	-27650185	0.8087692	0.19161987	0.24355888	0.49853706	-0.5027828	-0.60832405	vernoleate [ C18 H32 O3, tgt=86.29, overall=86.29 ]	(278.21875, 4183.48)(297.24088, 9041.776)(298.24408, 1960.8381)(299.2401, 79.00333)(279.23154, 7969.171)(280.23474, 1698.0314)(319.2232, 5345.686)(320.2258, 948.59576)
aminocarboxymuconate semialdehyde	-0.08879852	-0.039945602	-0.043741226	-0.046951294	-0.124349594	-0.2685547	-0.22674751	-0.09825325	-0.08542061	-0.11682892	0.28769302	0.38612175	0.48555183	0.46671295	0.3251133	0.28642654	0.21804428	0.19322395	0.29304886	0.44581032	0.00538826	0.035203934	-0.039173126	-0.072294235	-0.092062	-0.14182663	0.13360977	0.10657692	-0.00538826	0.08239937	aminocarboxymuconate semialdehyde [ C7 H6 N O5, tgt=82.23, overall=82.23 ]	(184.02783, 315.49335)(185.0324, 22743.12)(186.0363, 1206.8243)(187.0315, 1615.6743)(188.03578, 94.649994)(167.02243, 1827.0829)(207.0143, 3751.8237)(208.01653, 310.40503)(209.014, 555.85)
&Delta;5-eicosenoyl-CoA	17613921	16976581	20280776	20766768	15280204	12167506	21526217	21741004	18253913	17015872	12149138	14013495	25446486	25296588	1863792	19127421	20559974	21346145	10152774	1048099	0.066790104	-0.066790104	-15631477	-15651205	0.2565856	0.14923716	-2059771	-19214168	0.5906806	0.6570296	&Delta;5-eicosenoyl-CoA [ C41 H68 N7 O17 P3 S, tgt=73.00, overall=73.00 ]	(1037.3567, 5593.4023)(1038.3599, 3182.381)(1039.3625, 1101.9537)(1040.3645, 246.328)(1060.3423, 5898.367)(1061.3448, 2120.4692)(1062.3474, 429.54865)
maltopentaose	0.5887003	0.58877087	0.20987797	0.24700451	0.33782864	0.19336033	-0.41250896	-0.33803463	-0.68638515	-0.7524538	-0.95338917	-0.76521397	-0.3542452	-0.29344273	-0.45173168	-0.4366045	-0.529685	-0.38676357	-0.9734087	-0.8850813	-0.36202717	-0.23146725	0.75272274	0.6912966	0.4019575	0.39878368	-0.05546093	0.004090309	-0.025073051	-0.004090309	maltopentaose [ C30 H52 O26, tgt=95.28, overall=95.28 ]	(829.28674, 13276.93)(830.29004, 5527.601)(831.2926, 1667.9879)(832.29443, 113.700005)(851.2617, 18641.17)(852.26483, 6223.862)(853.2669, 1829.2155)(854.26953, 229.40169)(833.2387, 506.45496)(834.23694, 253.45268)
3-chlorodiaminopimelate	22516475	2688356	-0.66378736	-0.040391445	1986753	18287177	-12790504	-11891456	17656322	-0.24395323	0.8892255	16372962	0.0015673637	18828273	-0.505672	1971376	12047868	-0.41179895	-0.12018728	0.13629103	-14624996	0.07697439	21104884	19840178	0.18561411	-0.4660926	-0.37228918	-0.112751484	20118556	-0.07697439	3-chlorodiaminopimelate [ C7 H13 Cl N2 O4, tgt=40.48, overall=40.48 ]	(224.05719, 1424.5513)(225.0586, 191.27455)(226.07877, 187.31)(206.04541, 93.645)(225.06235, 890.7699)(207.05165, 798.25)(208.06412, 896.02)(247.04382, 16792.996)(248.04683, 1434.4008)(249.03792, 16791.656)(250.04102, 1214.4899)(251.04068, 1871.9099)(229.03282, 1974.7123)(230.03537, 581.755)
glycyrrhetaldehyde	-0.008903503	-0.41117096	-11655235	0.26215744	-0.24239445	0.06578255	-1843852	-0.4240446	-20665588	-0.5850477	-0.42187023	-0.43209743	10728436	-0.46705723	0.36589813	-0.06402016	-12027035	-19223585	0.258173	-14066305	-12466288	-0.12508011	0.4444046	-1507371	-0.7885523	0.86745834	-17775049	0.664732	16323223	0.12508011	glycyrrhetaldehyde [ C30 H46 O3, tgt=50.14, overall=50.14 ]	(454.34598, 815.50745)(455.34354, 313.81113)(456.3454, 63.045)(436.34225, 6753.91)(437.34723, 2137.27)(438.34518, 141.77)(455.35352, 127.83)(456.355, 748.13)(437.3447, 363.35727)(438.33926, 294.0773)(439.3488, 50.04)
hemigossypolone-6-methyl ether	2586712	2611124	3359972	340946	0.6129589	28388786	0.7384529	30126133	29943867	0.5687752	15595627	17432003	22088299	22350712	-0.596159	15624199	0.74536514	0.7758236	177565	1854084	-0.045240402	0.045240402	-0.41080475	-0.45729256	0.35163307	0.28077126	-0.57113266	-0.37046432	15759697	16097927	hemigossypolone-6-methyl ether [ C16 H17 O5, tgt=85.53, overall=85.53 ]	(289.10516, 535.94604)(271.0967, 59818.51)(272.10016, 11199.803)(273.10672, 1026.7802)(294.0821, 2471.7273)
3-&beta;-D-galactosyl-sn-glycerol	0.77711487	0.6533756	0.67017937	0.82578087	0.8793125	0.79548645	0.5829735	0.58016014	0.6121445	0.52931976	-0.65662193	-0.9880676	-0.8590126	-0.9337177	-0.45318604	-0.3891697	-0.975214	-0.8945904	-0.4624176	-0.31850624	-0.6895561	-10230389	0.35129166	0.3237667	0.41578102	0.20845795	0.2547779	-16995834	-0.20845795	-13796225	3-&beta;-D-galactosyl-sn-glycerol [ C9 H18 O8, tgt=90.59, overall=90.59 ]	(236.0919, 577.6605)(237.08713, 191.612)(277.09, 8729.558)(278.0924, 442.72318)(279.0938, 231.06528)(259.08084, 5208.5635)(260.08032, 424.94852)(261.0769, 362.083)
adenosine 5'-propyl phosphate	-20989637	0.30086708	0.34124565	13184795	0.120220184	0.05936241	0.21560287	0.35141945	-16744537	0.22450638	0.09975624	-13062115	-0.26772118	0.39866257	-0.09986305	0.74425125	12173805	-0.7143078	0.4999199	0.24256325	-0.29758072	-13839703	0.011543274	-3565051	-24072971	12268696	0.111665726	0.24826431	0.048971176	-0.011543274	adenosine 5'-propyl phosphate [ C13 H19 N5 O7 P, tgt=85.76, overall=85.76 ]	(389.1119, 131.93529)(371.10068, 2596.2307)(372.10208, 458.98996)(373.09906, 65.48134)(411.09256, 271.07126)(412.095, 34.83091)(413.107, 53.7)(393.08002, 57.91)
2,3-bis[(3iR/i)-3-hydroxymyristoyl]-&alpha;-D-glucosaminyl 1-phosphate	-12205663	-0.56237173	-12786679	11535277	0.3664651	0.24830008	-10254188	-0.9980817	0.3235383	0.4712119	-0.57325125	12695308	0.20703173	0.7950206	11762862	0.13593912	-0.9767165	0.48628283	0.12599516	-0.34316683	0.037536144	12609191	10340571	-0.037536144	0.15498018	-0.12027025	-0.04342413	-0.20900106	-0.10801649	0.53453875	2,3-bis[(3iR/i)-3-hydroxymyristoyl]-&alpha;-D-glucosaminyl 1-phosphate [ C34 H64 N O12 P, tgt=42.01, overall=42.01 ]	(709.4205, 279.93668)(710.4226, 43.17)(691.41046, 3382.7864)(692.4051, 1430.9193)(693.41327, 241.78001)(692.41205, 1689.307)(693.4107, 358.65576)(732.404, 209.94)
iN,N/i-dihydroxy-L-valine	0.27207375	0.32396317	0.8363304	0.25437927	0.20167542	0.0842247	0.1770916	0.23478508	0.1764412	0.11851311	-10342007	-0.8573475	-0.38788223	-0.9078388	-0.37158966	-10517921	-0.9584007	-0.30190277	-0.87366104	-0.76173973	0.113801956	0.1424408	-0.022352219	-2574.92	2574.92	-0.071546555	0.01943016	0.054937363	-0.13200569	-0.06525421	iN,N/i-dihydroxy-L-valine [ C5 H10 N O4, tgt=99.60, overall=99.60 ]	(148.0604, 11819.127)(149.06374, 596.6113)(150.05553, 3849.9255)(130.05005, 104670.03)(131.05339, 6193.0557)(132.05565, 562.612)(133.04904, 109.1625)(171.04823, 302.17044)(172.03714, 199.41)(153.04039, 77.043335)
gypsogenate-28-beta-D-glucoside	25205717	-0.35543728	-0.78093624	-18487244	0.667037	-0.54495716	0.7855997	-0.18593311	0.6732359	-0.68620014	0.5651064	0.64309216	25353498	24163198	0.07927799	-0.22628784	21340895	0.03065586	0.184762	0.11647701	-0.51851654	-0.97865295	-12018299	0.046875954	-0.014868736	0.014868736	25141554	-0.22965527	20526838	11572657	gypsogenate-28-beta-D-glucoside [ C36 H55 O10, tgt=50.86, overall=50.86 ]	(647.3681, 64.009995)(648.378, 61.195)(629.3658, 1638.1124)(630.36804, 202.18802)(631.3787, 102.834984)(648.3854, 94.875)
(R)-amygdalin	11597242	11597185	2218871	-17464962	15554819	13914404	-24669905	-23348455	0.9588461	-2930029	13274508	15182562	0.5703497	0.6324873	0.36675358	-34554605	-0.2316122	-0.3221445	0.5458784	0.6700697	44698763	4514205	-0.216609	-0.39930248	0.27180195	0.16927433	-0.3883562	-0.24912739	-0.006087303	0.006087303	(R)-amygdalin [ C20 H27 N O11, tgt=63.76, overall=63.76 ]	(457.15485, 22679.69)(458.1583, 4515.271)(459.16122, 1738.8582)(460.16296, 1155.8049)(439.15182, 1864.7078)(440.16006, 1515.0265)(441.1536, 619.88)(480.1518, 3491.6282)(481.1583, 1351.195)(482.15845, 89.115)(462.1319, 3097.18)(463.1444, 4348.19)(464.15997, 141.48)
leachianone G	8484489	8571081	8504868	865007	8219015	8272479	-74255486	8242158	8411467	8320654	-7462307	78061104	-7397295	-7383795	-7338398	-735931	7236536	74193354	70821238	-7223921	73715515	-74318237	-72065697	72065706	-7356632	79969606	79367533	-72432327	-7345396	8115588	leachianone G [ C20 H19 O6, tgt=51.57, overall=51.57 ]	(355.1183, 1631.2601)(356.12042, 70.56)(337.10754, 3469.6182)(338.1118, 183.89468)(339.1101, 725.4267)(356.12152, 55.29)
&gamma;-glutamyl-ethylamide	19244428	18474393	15644231	17531457	1573256	15166936	11491799	13389592	18986421	17853398	-12748227	0.27556753	0.18529081	0.42888498	0.13430452	0.41678286	0.8154416	0.55608606	0.26141787	0.3733058	0.503037	0.33541155	-15503782	-0.6513152	0.08693743	-0.11666918	0.10942602	-0.028754711	-0.14005613	0.028754711	&gamma;-glutamyl-ethylamide [ C7 H14 N2 O3, tgt=57.12, overall=57.12 ]	(174.09953, 8802.772)(175.1102, 2420.7275)(156.09128, 4240.2935)(157.08334, 3755.984)(175.11124, 780.78)(157.09834, 3206.743)(158.0999, 890.84375)(197.09163, 557.10736)(198.09732, 1357.59)(179.0816, 236.75)
indole-3-acetyl-glutamate	2636983	26153498	29172277	28590078	35062532	0.38250542	433566	4308114	41403456	25201082	0.9595833	11611738	16912241	17480402	13015757	15296164	19359884	21088247	144979	13670702	0.34619236	0.3704872	-14477731	0.37646675	0.86796856	0.37789345	-14518432	-0.34619236	-14616557	-14590852	indole-3-acetyl-glutamate [ C15 H14 N2 O5, tgt=75.66, overall=75.66 ]	(302.08832, 230.11751)(284.07635, 6009.365)(285.07312, 3026.7798)(286.0755, 347.1625)(303.09933, 11512.8955)(304.10275, 1806.7302)(305.1, 1233.7723)(306.10132, 209.8025)(285.08896, 107.6)
7-deoxyloganin	0.2669344	0.23219013	0.49658108	0.5729513	0.24640942	0.22200108	0.51635647	0.57044697	0.53634167	0.44517422	-0.012423515	0.22525501	0.23274326	0.28781796	0.33316898	0.2656088	0.38273335	0.4545679	0.38523388	0.49478245	0.15986156	0.2221117	-0.10353756	-0.1410551	-0.21874905	-0.18602657	-0.023064613	0.023064613	0.39167118	0.42096615	7-deoxyloganin [ C17 H26 O9, tgt=98.66, overall=98.66 ]	(397.1463, 9830.811)(398.14963, 1847.2396)(399.153, 204.70723)(379.13574, 4993.482)(380.13953, 887.82623)(381.1419, 193.38245)(382.14825, 68.46)
pyridoxamine 5'-phosphate	-0.56654406	-0.69693327	-10216231	0.21293306	0.5309386	-0.17132807	-0.44126177	0.5081868	0.49969053	-0.6952462	0.14563417	0.54163694	0.32980013	0.31518316	-0.85312605	0.4371667	0.57941484	0.50972414	0.45849562	0.63562536	-14412136	0.6510968	-14149136	0.38290548	-0.18553686	0.45802355	-141898365	-14185799	0.29758883	0.18553686	pyridoxamine 5'-phosphate [ C8 H12 N2 O5 P, tgt=47.05, overall=47.05 ]	(247.04286, 21997.107)(248.04645, 1949.1366)(249.0375, 27929.25)(250.04085, 2571.0576)(229.03285, 925.3301)(230.04532, 1431.0721)(231.04868, 158.89)(270.03775, 806.24)(271.03342, 327.24)(252.02872, 110.51625)
(+)-columbianetin	-0.055897713	-0.17693424	-0.18529987	-0.12598515	-0.10831356	-0.3433771	-0.30301	-0.16195965	-0.29809856	-0.48388958	-0.042637825	0.11530018	-0.039956093	-0.016890526	0.026062965	-0.0944128	-0.21436214	-0.23440647	-0.03796673	-0.01879406	-0.7926359	-0.3777628	-0.0036478043	0.089491844	1020.43	-0.12152767	-1020.43	0.21128368	0.06659222	0.11400509	(+)-columbianetin [ C14 H14 O4, tgt=83.04, overall=83.04 ]	(247.09644, 3184.1199)(248.1001, 253.91435)(249.09106, 45.91)(269.0787, 5117.599)(270.08264, 590.3547)
7,8-dihydropteroate	-0.1764574	-2756709	-2745492	-26626024	-29652166	-10980902	-25672293	-25122747	-27460566	-29308233	0.43582058	0.45045948	0.9435854	0.8514471	-0.4121561	-0.6052027	0.7846346	0.63953876	-0.56169415	-0.61135197	-0.030905724	-0.13666439	0.2321806	0.17872143	14593782	12738962	0.030905724	-0.102404594	-0.76642704	-0.77006245	7,8-dihydropteroate [ C14 H14 N6 O3, tgt=83.83, overall=83.83 ]	(314.1081, 297.35248)(296.10098, 1001.8469)(297.0825, 1232.2484)(315.1208, 10341.973)(316.12363, 2324.5488)(317.11523, 699.86005)(297.1098, 116020.99)(298.11325, 21107.512)(299.1207, 4683.532)(300.12457, 359.14157)(337.10446, 80.91111)(319.09482, 2221.6362)(320.09766, 128.205)(321.09503, 170.21251)
3-sinapoyloxypropylglucosinolate	-0.23704863	-0.29741144	0.43869925	15770373	0.23999071	0.1667676	0.5356755	0.5545163	0.4808097	1433353	1585546	-14811903	0.40510416	0.42012453	16742625	0.29246473	0.08142519	0.115866184	1624126	17789836	15913253	16011367	18387904	-14739508	-14869843	15857711	-14760481	-14756443	-0.047733784	0.047733784	3-sinapoyloxypropylglucosinolate [ C21 H28 N O14 S2, tgt=65.22, overall=65.22 ]	(565.0938, 3474.9807)(566.0978, 523.7063)(567.0918, 2142.1624)(568.09515, 500.41995)(569.1175, 1503.3932)
4-sinapoyloxybutylglucosinolate	-0.74544334	-0.62997437	-0.86929035	-0.7632265	-0.56125736	-0.96377945	-1305872	-12382641	-14153814	-15032349	-28289795	-2486312	-19474554	-28296976	-27167768	-246737	-25047255	-25072298	-2707653	-24569435	0.016482353	0.103676796	0.037100792	0.00975132	-0.0034208298	0.0034208298	-0.011631966	-0.12904072	-0.14361477	-0.07871151	4-sinapoyloxybutylglucosinolate [ C22 H30 N O14 S2, tgt=70.95, overall=70.95 ]	(597.1077, 1985.74)(598.11017, 68.63)(599.1201, 1340.54)(600.1258, 70.76)(579.1053, 707.09436)(601.0893, 4101.8057)(602.09247, 1028.6039)(603.08777, 2337.1025)(604.09106, 349.31464)(605.0871, 134.17)
dopaquinone	-0.38826752	-0.40644073	-0.3876438	-0.29914474	-0.20721626	-0.7346935	-0.6370735	-0.47903252	-0.6067257	-0.67601967	-0.15115547	0.012533188	0.0148944855	-0.08552551	-0.024856567	-0.06889534	0.12030411	0.009397507	-0.00595665	0.057884216	0.020174026	0.061641693	-0.032873154	-0.16199112	0.19917679	0.09067726	-0.020174026	0.026554108	-0.11297226	-0.09225845	dopaquinone [ C9 H9 N O4, tgt=72.98, overall=72.98 ]	(196.06049, 3063.047)(197.0607, 110.13955)(200.03214, 832.3084)
trihydroxyferuloyl spermidine	1425196	15383207	16680397	16779587	15600226	1525247	16404705	16471083	16481861	16353241	-0.12976456	0.033849716	-0.06475258	-0.051252365	-0.0058555603	-0.02676773	1435333	13504806	-0.0054912567	0.1086216	-0.13702774	-0.09928131	0.12597275	0.10624504	-0.024089813	-0.051094055	0.085271835	0.08930969	-0.012853622	0.012851715	trihydroxyferuloyl spermidine [ C37 H43 N3 O12, tgt=57.48, overall=57.48 ]	(721.2804, 4391.723)(722.28406, 1729.1442)(723.2859, 352.44666)(722.3038, 105.69)(726.2644, 1510.005)(727.26526, 221.7)
geranyl 6-iO/i-&beta;-iD/i-xylopyranosyl-&beta;-iD/i-glucopyranoside	0.5923481	0.60777473	0.24588394	0.2425003	0.08459473	-0.027147293	-0.74858856	0.3525219	-0.7925873	0.24429893	0.09208107	0.2537136	0.50559044	0.5437393	0.7795315	0.69049454	0.25756264	0.319355	0.13317108	0.21281815	-0.012893677	0.023733139	-0.5922165	-0.58106613	0.034124374	0.012893677	-0.35456467	-0.44182777	0.22822952	0.23699951	geranyl 6-iO/i-&beta;-iD/i-xylopyranosyl-&beta;-iD/i-glucopyranoside [ C21 H36 O10, tgt=73.63, overall=73.63 ]	(430.22797, 3074.13)(431.2313, 784.494)(432.2335, 44.046665)(431.23166, 665.3155)(432.23486, 38.86)(471.2208, 318.34903)(453.2081, 18425.178)(454.21213, 4290.3604)(455.21722, 2395.6929)
C30 botryococcene	13567404	-0.13093948	1347536	-0.10859299	-0.112602234	-0.22891617	1341356	-0.12776184	-0.18068886	-0.2640915	-0.21705627	-0.053442	13643286	-0.13854408	13866492	-0.11405945	13148827	-0.184721	-0.092782974	0.02132988	-0.22431946	-0.18657303	0.03868103	13718417	13694463	-0.13838577	-0.0020198822	0.0020179749	-0.10014534	13328705	C30 botryococcene [ C30 H50, tgt=11.90, overall=11.90 ]	(433.37634, 1625.7178)(434.3799, 110.67999)(435.3584, 3461.933)
indole-3-ethanol	0.5663519	0.4223814	0.5995703	0.566556	0.3091917	0.34890652	0.6792402	0.85568714	0.35352612	0.30621815	-0.6012316	-0.442626	-0.31937695	-0.35297298	-0.31224537	-0.370368	0.17411327	0.3014288	0.2359209	0.27894115	0.48802853	0.46661663	-0.23560047	-0.22592068	-0.027525902	0.027525902	0.17510891	0.18600368	-0.17242527	-0.13362789	indole-3-ethanol [ C10 H11 N O, tgt=87.23, overall=87.23 ]	(143.07372, 1505.55)(144.06595, 231.84799)(144.08086, 8292.432)(145.08409, 970.38635)(146.0906, 140.03076)
D-mannitol	0.12624454	0.12971783	0.08528423	0.08614254	-0.166955	-0.2649145	-0.010415077	-0.031243324	-0.057847023	-0.09702206	0.49331188	0.6811075	0.59933376	0.5355406	0.8769026	0.93118	0.3716421	0.46677876	0.59785557	0.67348385	-0.034977913	0.21792698	-0.15085506	-0.23063755	0.044516563	0.038754463	-0.15344524	-0.09308338	0.034977913	0.14232922	D-mannitol [ C6 H14 O6, tgt=98.96, overall=98.96 ]	(182.0817, 918.4837)(165.07619, 6715.9316)(166.08192, 518.687)(167.0798, 672.2392)(187.05806, 58701.71)(188.06139, 3910.234)(189.05545, 542.4767)(190.0509, 87.48333)
&beta;-nicotinamide D-ribonucleotide	0.64627075	0.59194374	0.41605186	0.3750038	-0.013542175	-0.30432606	0.033411026	0.0881958	0.14037037	0.015144348	0.031136513	0.23749447	0.41926193	0.5300369	0.46349525	0.49910927	0.5263767	0.67219925	0.2135315	0.35007477	0.49754715	0.4592991	-0.3348503	-0.25474167	0.32796097	0.16360283	-0.015048027	-0.01971817	-0.119140625	0.015048027	&beta;-nicotinamide D-ribonucleotide [ C11 H14 N2 O8 P, tgt=80.55, overall=80.55 ]	(316.04584, 5382.485)(317.05078, 468.99033)(318.04504, 121.33834)
5'-hydroxy-rot-2'-enonate	-0.11966324	-0.15278816	-0.28191948	-0.25390434	0.09389305	0.032356262	-0.044094086	0.04263878	-0.21014786	-0.27618217	-12422161	-10211258	-0.9146786	-0.92876625	-0.9697571	-10303574	0.7144203	0.73215866	-1260706	-10912266	-11452007	-10822124	1086401	10822124	-1854147	15378075	12349739	12218456	-13323956	-13233128	5'-hydroxy-rot-2'-enonate [ C23 H23 O7, tgt=96.16, overall=96.16 ]	(411.14337, 51657.625)(412.14648, 13315.112)(413.1536, 3394.971)(414.16162, 338.23123)(415.17154, 94.840004)(393.13605, 141119.08)(394.13947, 21745.146)(395.14062, 4677.248)(396.14404, 329.902)(434.12845, 2212.3215)(435.13538, 357.45663)
histidinol	0.7722864	0.8267584	0.7873945	0.8225546	0.74628735	0.5327482	0.3844595	0.6193228	0.649127	0.5876169	-0.89228916	-0.6253061	-0.6334944	-0.63716793	-0.6878824	-0.9089136	-0.74429035	-0.75306416	-0.97762203	-0.7723398	0.55217075	0.5515299	0.39831638	0.38605404	-0.50698185	0.36100674	-0.45655918	-0.36100674	-0.56668377	-0.6125021	histidinol [ C6 H12 N3 O, tgt=98.78, overall=98.78 ]	(142.09766, 1006.6208)(143.10085, 34.213)(124.086525, 265.28497)(165.0901, 99.13899)(147.07664, 74559.02)(148.07861, 4382.97)(149.07693, 89.9345)
rebaudioside B	13351101	135372	14021855	13996551	-0.025310516	-0.14162445	14954672	150472	14706845	14486814	-0.12976456	0.033849716	-0.06475258	-0.051252365	-0.0058555603	-0.02676773	-0.092977524	-0.097429276	-0.0054912567	0.1086216	-0.13702774	-0.09928131	0.12597275	0.10624504	-0.024089813	-0.051094055	0.085271835	0.08930969	-0.012853622	0.012851715	rebaudioside B [ C38 H60 O18, tgt=52.71, overall=52.71 ]	(809.3542, 2035.96)(810.3576, 669.14124)
4-methoxycinnamate	-0.18081951	-0.1494093	-0.20844364	-3729619	-0.15035343	-34725237	-3166213	-30337381	-0.23443508	-33260126	-0.21929264	0.030650139	-0.14426899	-0.07511997	-0.023394585	-0.12901211	-3606555	-36064997	-0.115740776	-0.010373116	-0.7967539	-0.1598692	0.098210335	0.10952473	-0.038083076	-0.07473469	0.047545433	0.15729046	-0.057774544	0.038083076	4-methoxycinnamate [ C10 H9 O3, tgt=86.53, overall=86.53 ]	(177.0551, 48482.273)(178.05844, 6177.494)(159.0443, 7454.83)(160.04788, 730.2025)
17-&alpha;-hydroxypregnenolone	-0.13888264	-0.0020532608	-0.38997173	-0.09796429	-0.2268629	-0.18819141	-0.08282566	-0.18859005	-0.42469501	-0.5571861	0.030064583	0.11389065	-0.16455746	10227079	-0.06696606	-0.25653362	-0.24834538	-0.23737812	-0.3073473	-0.05289173	-0.2139597	12734804	-0.030650139	-0.14164066	0.025813103	0.020897865	-0.0046567917	-0.13424778	0.08770466	0.0046567917	17-&alpha;-hydroxypregnenolone [ C21 H32 O3, tgt=79.43, overall=79.43 ]	(314.21777, 345.57)(333.23892, 8831.91)(334.2409, 2106.47)(315.23145, 9841.635)(316.23416, 1878.03)(355.22455, 4987.6206)(356.22623, 1383.7726)(357.21805, 189.03639)
10&beta;,14&beta;-dihydroxytaxa-4(20),11-dien-5&alpha;-yl acetate	-0.17880344	-0.14415836	-0.088318825	-0.0049562454	0.08274746	-0.47915363	-32746887	-0.2584753	-0.57285213	-0.86417675	-0.29586697	-0.015183449	0.06714344	10802984	-0.11394405	0.81267834	-10644436	-10686712	-0.18179798	-0.016310692	0.070054054	-0.55144405	10342798	0.11417103	-0.0105752945	0.0105752945	0.2004137	-0.1851511	-0.039359093	-1352663	10&beta;,14&beta;-dihydroxytaxa-4(20),11-dien-5&alpha;-yl acetate [ C22 H34 O4, tgt=72.46, overall=72.46 ]	(362.24493, 73.96)(363.25223, 1418.5653)(364.25528, 290.77832)(345.23938, 1453.02)(346.22772, 158.3)(385.2345, 1828.426)(386.23853, 266.86398)(387.247, 354.5626)(367.2231, 1973.5063)(368.23056, 668.231)(369.22977, 735.50793)
7-oxateasterone	-0.18953133	0.41090584	-0.18621254	-0.15924454	-0.1181221	13104477	0.3874588	0.37477112	0.2871666	0.24812317	-0.34996414	-0.14421844	-0.22868538	-0.15850258	0.46702385	0.44020844	0.36304665	-0.22020149	-0.10643387	0.508646	0.6572132	0.47568893	0.052562714	0.05631447	-0.12070465	-0.2665577	-0.10534096	-0.052562714	0.42577744	-0.073179245	7-oxateasterone [ C28 H48 O5, tgt=97.68, overall=97.68 ]	(446.33755, 231.86)(447.34573, 30483.396)(448.34955, 9769.134)(449.35617, 3400.903)(450.3528, 70.65)(469.3281, 54591.086)(470.33127, 17249.986)(471.33524, 3913.6987)(472.3361, 919.9548)(473.34247, 73.186005)
diprenylphlorisobutyrophenone	-0.41116524	-0.39329147	-0.31941986	-0.34972763	-0.36802864	-0.54849625	-0.53331375	-0.4305935	-0.48721886	-0.57595253	-0.2299881	-0.06907272	-0.18375587	-0.1764698	-0.12280464	-0.2805214	-0.34695435	-0.30701065	-0.20483398	-0.20013809	-0.06684303	-0.09410858	0.11727333	0.08835411	-0.005882263	-0.16045761	0.013227463	0.005882263	-0.08319473	0.028367996	diprenylphlorisobutyrophenone [ C20 H27 O4, tgt=97.31, overall=97.31 ]	(331.18985, 28272.25)(332.19336, 6579.5483)(333.19565, 1000.2657)(334.1967, 109.002)(313.17606, 455.61996)(314.1773, 1286.51)(354.17487, 9072.592)(355.17728, 1638.5408)(356.1813, 78.728004)
geissoschizine	0.20661926	0.3853159	0.1431675	0.3310318	-0.057941437	-0.31984425	-0.29661846	-0.16245937	-0.26322365	-0.40911102	-0.5297098	0.772521	0.88166904	0.71591663	-0.6323309	-0.7333183	0.7323408	-0.40523148	0.80566597	-0.45303535	0.091703415	0.3352518	-0.091703415	-0.405303	-0.41792583	0.8855095	-0.6505432	0.91998005	0.7880659	-0.67115784	geissoschizine [ C21 H24 N2 O3, tgt=59.88, overall=59.88 ]	(334.16965, 824.56)(335.1579, 268.35)(353.19333, 116.27)(335.1792, 374.27917)(336.1687, 151.95)(357.15787, 1860.2411)(358.15872, 947.0461)(359.16025, 134.18)
1-iO/i-sinapoyl-&beta;-D-glucose	0.19858742	0.20725441	0.11802292	0.1577053	0.05845833	-0.031562805	0.24908447	0.29989052	0.17329597	0.086862564	0.016248703	0.14182281	0.33238983	0.33182716	0.34145355	0.31698418	-0.0042686462	0.028598785	-0.081417084	0.0054779053	0.225811	0.25694656	-0.19491386	-0.2399311	0.004009247	-0.004009247	-0.106464386	-0.08137894	0.19477654	0.21003914	1-iO/i-sinapoyl-&beta;-D-glucose [ C17 H22 O10, tgt=99.01, overall=99.01 ]	(387.1249, 2128.835)(388.1297, 137.236)(369.12405, 1751.7172)(370.12997, 120.61)(409.11032, 266265.34)(410.11328, 48269.875)(411.1153, 9295.47)(412.1183, 1176.0845)(391.10443, 106.32)
rutinose	0.8093748	12861853	0.809535	0.8147497	0.68967533	0.57254505	0.69110584	0.8420229	11921415	0.63844395	0.8917818	10526705	13898478	13648653	13147287	12851667	11829519	12432165	0.8357668	0.27732944	12597761	0.20797062	-0.17268848	-0.34759808	-0.0045080185	0.009999275	0.0045080185	-0.043896675	-0.060139656	0.49276447	rutinose [ C12 H22 O10, tgt=99.35, overall=99.35 ]	(326.11908, 552.8833)(327.11725, 507.49)(308.10852, 64.455)(349.11002, 23691.398)(350.1133, 2980.3462)(351.1132, 783.7881)(331.0995, 20625.064)(332.10376, 3622.2126)(333.10873, 1155.0886)
nicotinamide	16723003	17114124	16843109	18084126	14805222	14670238	18346443	18979473	19174709	18454552	0.16481018	0.4475708	-0.09509468	-0.08648682	0.27650642	0.3166294	0.5670147	0.3591709	0.27351952	0.17420578	0.33162308	0.41947937	0.06240654	-0.2781105	-0.07614899	0.15086746	-0.06508064	-0.26671982	0.14751625	-0.06240654	nicotinamide [ C6 H6 N2 O, tgt=99.58, overall=99.58 ]	(123.05501, 24301.72)(124.05778, 1353.447)(125.05961, 83.98)
&alpha;-monofluoromethylarginine	0.20243692	0.061230183	0.04876852	0.16411829	-0.34891462	-0.37086725	-0.10729933	0.2884879	0.002377987	-0.56303644	-0.1875081	0.1258645	0.27618456	0.07428408	0.22275782	0.64354753	-0.06151724	-0.059675694	-0.27385664	-0.38083696	-0.20493364	-14866309	0.034193516	-10556712	-0.017986774	0.11724806	0.099255085	0.9758229	-0.80757284	0.017986774	&alpha;-monofluoromethylarginine [ C7 H15 F N4 O2, tgt=78.77, overall=78.77 ]	(207.12259, 233.84)(229.11095, 160.44)(211.09662, 2460.266)(212.09521, 200.73434)
&alpha;-D-galacturonate	-0.9208231	-0.67654705	-1280447	-14009886	-11847334	-1703249	-0.8020849	-0.96109486	-0.98393154	-0.8749161	0.48843575	0.43827724	0.35026932	0.20522404	0.30463886	0.15401745	0.18308735	0.21966267	-0.1739645	0.095342636	-0.049106598	-4053.12	-0.3520937	0.25529194	-5102.16	0.07099247	-0.08302879	4053.12	0.047017097	0.29212284	&alpha;-D-galacturonate [ C6 H9 O7, tgt=46.96, overall=46.96 ]	(193.03474, 1787.3789)(194.03998, 86.225006)(175.02419, 1853.016)(216.02002, 7605.045)(217.01929, 2216.2664)
indole-3-acetyl-isoleucine	11170086	11218508	11111036	11157139	11386639	11192879	11098742	11190273	10818064	10778206	10493036	10716763	1125408	11301294	10288317	10227499	11808704	11855408	106761055	10769451	6796809	-7022064	-679681	-6816538	9842266	99933815	9054794	-6833473	-69356365	9161678	indole-3-acetyl-isoleucine [ C16 H19 N2 O3, tgt=90.05, overall=90.05 ]	(269.1271, 1567.52)(270.14236, 444.68)(288.15204, 76.05)(270.1379, 71.395004)(292.11777, 15220.605)(293.12567, 3109.8726)(294.1286, 330.17102)(295.12296, 72.91)
4'-phosphopantetheine group	0.021284103	0.07522774	0.11989975	0.07920456	0.17945671	0.052789688	-0.20129013	-0.041748047	-0.17000389	-0.21721268	0.0400486	0.2954731	0.21393394	0.10881233	0.16834068	0.016447067	0.35653877	0.3115406	-0.18858337	-0.0024909973	0.47627068	0.47228813	-0.08857918	-0.15394974	-0.10886955	-0.1999588	-0.061422348	0.061422348	0.13082695	0.19474983	4'-phosphopantetheine group [ C11 H21 N2 O7 P S, tgt=66.82, overall=66.82 ]	(356.08188, 25940.447)(357.0847, 4166.4746)(358.0872, 204.39719)(379.06607, 261.59372)
luteolin 7-iO/i-glucoside	37898288	37622676	37787452	38289084	37560058	3697513	40981	41861606	4046119	39679103	36626868	38280902	3866529	39320521	3960281	3916843	3416862	34914184	32553496	34255195	0.6153407	0.7645955	-13900557	-13920284	-0.6153407	-14077623	29822898	-1393722	3521875	3635795	luteolin 7-iO/i-glucoside [ C21 H20 O11, tgt=80.31, overall=80.31 ]	(449.10495, 17000.656)(450.10822, 3986.459)(451.1101, 725.8109)(471.0866, 1412.3085)(472.09076, 110.48286)
sinapoyl-(S)-malate	-0.521472	-0.36747456	-3258731	-0.41244602	-31681032	-0.83539104	-19608597	-0.7824087	-0.7840681	-34181395	-14866457	0.6146555	-12960157	-12837267	-12841368	-13046331	-14429693	-1417531	-1952108	-12005739	19840231	-18233767	18433199	-20961695	-19827242	22321157	-19744368	19596434	-19528442	18233767	sinapoyl-(S)-malate [ C15 H14 O9, tgt=75.53, overall=75.53 ]	(339.06815, 125665.164)(340.07138, 17701.17)(341.07208, 3602.9973)(342.07632, 508.38202)(321.05795, 7302.94)(322.06125, 908.68677)(323.0631, 716.4177)(361.05093, 1466.0153)(362.0537, 240.7575)
L-alanyl-L-histidine	0.03531742	0.054451942	0.1659193	0.13854313	-0.10348225	-0.28979778	-0.034737587	0.017086983	-0.116202354	-0.211236	0.47822666	0.6329241	0.6480322	0.6876402	0.88716793	0.8671713	0.5364752	0.58572674	0.59039783	0.7012949	0.20089054	0.18032742	-0.123641014	-0.14213848	0.012795448	-0.012795448	-0.10387707	-0.07986736	0.1073122	0.18586826	L-alanyl-L-histidine [ C9 H14 N4 O3, tgt=87.54, overall=87.54 ]	(226.1087, 483.53235)(227.10928, 89.265)(208.0971, 7287.937)(209.10219, 53873.004)(210.10747, 6094.7524)(211.10579, 1366.6493)(212.11543, 83.88)(231.08423, 75351.11)(232.08759, 6656.803)(233.08366, 130.68333)
azetidine-2-carboxylate	0.37023926	0.34847832	0.3952999	0.49730873	0.28322983	0.10821724	0.15244484	0.26893044	0.3002529	0.2055893	-10480099	-0.91389084	-0.70552063	-0.7221298	-0.8140831	-0.8596096	-0.6570797	-0.70414734	-0.11664772	-0.67754364	0.03407669	-0.6778755	-0.07336807	-0.05952835	0.05124092	-0.03407669	0.07389641	0.11578369	-0.5589466	0.10764694	azetidine-2-carboxylate [ C4 H7 N O2, tgt=99.35, overall=99.35 ]	(102.05522, 49321.06)(103.05813, 2172.2966)(104.05945, 181.04037)(124.03884, 71192.58)(125.04248, 7219.0596)(126.04456, 465.12125)(106.02825, 80.61)
indole	0.456769	0.32519245	0.52146435	0.5308218	0.24354076	0.20230198	0.5957403	0.6765547	0.33054256	0.21020603	-0.26126194	-0.0142297745	0.045409203	-0.0014352798	-0.069024086	-0.12982273	0.43230534	0.49384785	0.2820673	0.36197758	0.46033382	0.37063313	-0.2579279	-0.35974216	-0.025465965	0.14609432	0.05469036	0.025465965	-0.12005329	-0.079003334	indole [ C8 H7 N, tgt=87.25, overall=87.25 ]	(117.05787, 374.78735)(118.06498, 5361.913)(119.0683, 424.56345)(120.08096, 67.71)(140.0468, 4273.0083)(141.05156, 242.51208)
4,9,13-trimethyltetradeca-2,4,6,8,10,12-hexaene-1,14-dial	133829975	13279126	13527044	1544005	13851302	13253509	16345104	13456259	14192438	13226746	13545531	13646718	13798466	-0.051252365	13682833	-0.02676773	13590127	-0.097429276	14320728	0.1086216	-0.13702774	-0.09928131	0.12597275	0.10624504	-0.024089813	-0.051094055	0.085271835	0.08930969	-0.012853622	0.012851715	4,9,13-trimethyltetradeca-2,4,6,8,10,12-hexaene-1,14-dial [ C17 H20 O2, tgt=47.31, overall=47.31 ]	(256.14874, 2222.415)(257.15103, 11115.757)(258.15424, 2824.745)(259.15594, 2109.645)(279.13516, 1375.256)(280.13812, 149.975)(261.12878, 5087.313)(262.1298, 519.958)(263.12793, 2155.977)
protoporphyrin IX	0.7301197	0.63906	0.6266289	0.7370424	0.6133728	0.30328083	0.79092884	0.7554159	0.66655827	0.64208984	-0.48343086	-0.16996765	0.32957077	0.4580536	0.17388153	0.1369257	10426435	10670042	0.19476795	0.09277344	-0.15680027	-0.015498161	-0.024155617	-0.37299347	-0.121694565	0.015498161	0.17727852	0.24613857	0.4252386	0.39348125	protoporphyrin IX [ C34 H32 N4 O4, tgt=79.30, overall=79.30 ]	(565.21857, 3308.477)(566.22015, 1226.875)(567.21906, 283.9329)
2-naphthol glucoside	25874214	25874252	24838905	2527481	26823559	24398556	23005333	24036102	18154888	16393547	18359661	19250011	2758154	27688332	13488503	12557163	28735409	28922787	15285091	15758171	-15892887	-23224487	-0.26098442	-0.2499485	16509609	17683544	0.2499485	0.40073967	0.31235313	-16896343	2-naphthol glucoside [ C16 H18 O6, tgt=85.30, overall=85.30 ]	(307.1166, 555.4146)(289.1055, 1622.3798)(290.11017, 92.97401)(291.1193, 58.364998)(329.09937, 7808.8696)(330.1027, 1323.6049)(331.10986, 66.45333)(311.08923, 554.5633)(312.09216, 50.256668)
indole-3-acetyl-aspartate-N-beta-D-glucose	0.5044489	0.8803263	0.71527004	0.75034046	10715303	0.89706135	0.6797304	0.21827221	0.6093168	0.55144215	-0.15690899	0.1496191	0.1913805	0.080672264	0.18980885	0.12885952	2231576	22160883	0.052117348	0.13206196	0.27449512	0.24797153	-0.058045387	0.058045387	-0.2534113	-0.37576103	0.57308483	0.45664692	-0.14354229	-0.07404804	indole-3-acetyl-aspartate-N-beta-D-glucose [ C20 H22 N2 O10, tgt=74.83, overall=74.83 ]	(451.13666, 467.38)(452.13928, 97.64)(433.1253, 6011.6553)(434.12836, 1646.0022)(435.1402, 525.4079)(436.14502, 103.08501)(473.10956, 86.91)(455.10834, 6484.16)(456.1112, 1500.405)
curcumin monoglucoside	0.7647486	0.64375496	0.552722	0.74477863	1863574	2579812	2285039	13387613	0.96229076	1633151	0.5861473	12627478	27930365	27416506	13123007	15806532	2031005	1893878	13515902	2139104	-0.4306488	-0.34939194	-0.52127457	-0.1658163	0.1658163	0.35965443	-15159678	0.28914738	11908121	0.82485676	curcumin monoglucoside [ C27 H30 O11, tgt=67.46, overall=67.46 ]	(530.18005, 1896.3755)(531.1818, 542.538)(532.1892, 35.92)(513.1833, 6613.33)(514.1866, 1642.07)(515.1886, 316.38)(553.17084, 1017.25665)(554.1754, 951.09)(555.1749, 39.7)
all-itrans/i-hexaprenyl diphosphate	-0.033008575	-0.043647766	13580808	-0.02130127	-0.025310516	-0.14162445	-0.093006134	-0.040470123	-0.09339714	-0.17679977	-0.12976456	0.033849716	-0.06475258	-0.051252365	-0.0058555603	-0.02676773	-0.092977524	-0.097429276	-0.0054912567	0.1086216	-0.13702774	-0.09928131	0.12597275	0.10624504	-0.024089813	-0.051094055	0.085271835	0.08930969	-0.012853622	0.012851715	all-itrans/i-hexaprenyl diphosphate [ C30 H49 O7 P2, tgt=13.02, overall=13.02 ]	(584.2925, 2023.5)(585.29535, 110.43)
riboflavin cyclic-4',5'-phosphate	-0.39757538	-0.46351624	-0.4272461	-0.3766365	-0.41285133	-0.6136341	-0.7950916	-0.732708	-0.7169781	-0.73353195	-0.13746834	-0.01914215	-0.2006588	-0.22644424	-0.10082245	-0.23095322	-0.3216114	-0.29171944	-0.1240921	-0.13863373	-0.6316204	-0.65922356	-0.20982933	0.10970688	-0.09283829	-0.033657074	0.21876907	0.17963219	0.1064167	0.033657074	riboflavin cyclic-4',5'-phosphate [ C17 H18 N4 O8 P, tgt=82.79, overall=82.79 ]	(437.0834, 7357.451)(438.08685, 1226.9861)(439.08508, 502.1953)
sphingosine	-0.0076522827	-0.038524628	-0.2540264	-0.025089264	-0.007703781	-0.1370697	-0.12344742	-0.064991	-0.16214943	-0.39777374	-0.28892326	-0.14159203	-0.048381805	-0.09717941	-0.18884468	-0.01109314	-0.13043022	0.374609	-0.021219254	0.06629181	-0.06384659	0.0011749268	0.16060257	0.11377907	-0.0075969696	-0.030988693	0.14391899	0.12505913	-0.0011749268	-0.11883736	sphingosine [ C18 H38 N O2, tgt=99.18, overall=99.18 ]	(300.289, 12949.451)(282.27917, 94638.27)(283.2823, 18394.871)(284.2882, 2344.8447)(323.27448, 33787.215)(324.27652, 5356.0454)(305.2649, 364.204)
FMN	-13396349	0.95673513	0.9919419	-13384642	0.54005194	0.67424345	11071467	-134038105	-134567375	0.94380045	15837522	0.9089141	0.7076163	-13414593	0.002851963	0.6909585	0.6834731	16468558	-13368832	0.5056882	-13500368	-0.014377117	13287454	-13257095	-1338743	-13414434	15712876	0.559155	0.014377117	0.632504	FMN [ C17 H18 N4 O9 P, tgt= ]	(435.0655, 5492.005)(436.0685, 1016.467)
L-hyoscyamine	0.06625986	-0.22164392	0.9874835	14334731	0.7689662	14201322	0.66175604	13337102	0.3964343	0.5902047	21812034	10426726	0.7957387	-0.6181674	17084861	14199824	0.62338305	18765178	30217319	0.75570726	0.7538619	-0.26740313	-0.14868975	0.14868975	-0.38708258	0.49415064	-0.16734266	10539842	-0.30656767	26777186	L-hyoscyamine [ C17 H24 N O3, tgt=59.94, overall=59.94 ]	(290.1742, 140.31557)(291.18005, 32.95)(272.16357, 613.965)(273.16898, 7431.4683)(274.1704, 1307.7452)(313.1643, 1448.461)(314.17502, 1474.945)(315.1662, 2643.28)(316.1592, 953.09)(295.1523, 827.36163)(296.14874, 234.24)
1,6,7-trihydroxy-2-methylanthraquinone	14514907	14728401	15032614	1496421	1506002	15025596	15315744	15309469	15223189	15099906	13585764	1350701	13916482	13787659	13927225	14188508	-0.18026924	13305879	13653626	13816558	-0.22431946	-0.18657303	0.03868103	0.018953323	-0.11138153	-0.13838577	-0.0020198822	0.0020179749	14093919	14196294	1,6,7-trihydroxy-2-methylanthraquinone [ C15 H10 O5, tgt=65.59, overall=65.59 ]	(252.04321, 1628.3175)(253.0385, 390.1675)(271.06, 1976.2017)(272.06436, 131.2)(253.04924, 2164.2932)(254.0534, 201.645)(293.04196, 710.74695)(275.03577, 935.745)
5-isobutylthioribose	14589443	14797764	16406155	16709518	17372513	15343838	19424934	19872303	1433775	13817806	14885979	16214561	19690685	1898941	14069366	13204174	16167088	15866756	15271778	14418144	-2427412	-15011778	-0.050678253	-0.029281616	10093536	10013313	0.029281616	-0.1364708	1055069	11521034	5-isobutylthioribose [ C9 H18 O4 S, tgt=71.08, overall=71.08 ]	(223.09561, 2538.93)(224.09709, 142.56667)(205.0859, 3906.895)(206.08965, 116.891174)(207.08311, 624.58)(245.07938, 6929.605)(246.08353, 777.34753)(247.0965, 124.393074)(227.07076, 21493.816)(228.0741, 3193.1482)(229.07446, 124.305)
olivetol	-0.8528466	-0.7314801	-23267226	-0.026372433	-2149569	-0.963675	-14933667	-0.7326102	-16197505	-0.8689618	0.031963825	-0.21089697	-1093679	-2130673	-0.07543707	-13641839	-0.7737107	-22630162	-14719357	-11724887	2854298	29067788	17416921	1525353	-19044814	-2712195	-1118321	-0.77769136	0.77769136	-14761691	olivetol [ C11 H16 O2, tgt=75.66, overall=75.66 ]	(162.10168, 829.12)(181.12271, 5636.391)(182.11885, 864.72784)(183.11787, 541.22)(163.11351, 2307.5735)(164.11115, 225.01001)(165.10887, 107.78)(203.10622, 2288.3762)(204.11005, 74.24)(185.09561, 1731.104)(186.09842, 302.891)(187.0948, 2825.692)
5&alpha;-cholesta-7,24-dien-3&beta;-ol	-0.112859726	-0.9069748	0.12299538	-0.5782032	0.74570847	15425491	0.0037612915	-0.31261063	0.36242867	0.73392105	0.8203697	0.13852501	0.6542454	-18548031	0.50224876	-0.47862434	0.1074276	-11374702	-0.14304352	-0.09237099	-0.02599144	0.02599144	0.57030296	0.7793064	0.912611	0.251688	-0.43919563	-0.727602	-15549746	-0.19447136	5&alpha;-cholesta-7,24-dien-3&beta;-ol [ C27 H44 O, tgt=53.81, overall=53.81 ]	(384.34332, 525.78076)(385.34506, 1484.4594)(386.3528, 119.085396)(367.33054, 301.34836)(407.3324, 1233.9462)(408.333, 493.7747)(409.32883, 261.47867)
(iR/i)-mandelamide	-0.4189806	-0.7276182	-0.5823469	-0.63133526	-0.6582384	-0.71581554	-0.33855534	-0.26129055	-0.22331715	-0.12251377	0.120905876	0.22867489	0.24136066	0.2607031	0.44596958	0.3571596	0.22048473	0.26852322	0.35083103	0.34030628	0.014170647	-0.06852436	-0.014170647	-0.027215004	-0.05894184	-0.12279987	0.30295277	0.23477268	0.2623644	0.23667812	(iR/i)-mandelamide [ C8 H9 N O2, tgt=61.56, overall=61.56 ]	(151.05977, 904.95)(133.05017, 1233.9231)(134.04501, 318.93378)(152.07086, 664.9631)(134.06073, 239.12335)(135.06209, 172.6025)(156.04247, 5594.3447)(157.04776, 187.82121)(158.04097, 309.2255)
phenylacetaldehyde	17022247	16826763	15004902	16153278	17831326	16365395	20499897	21199226	17185593	16158562	-0.514658	-0.34259605	-0.34641838	-0.35448265	-0.29567337	-0.29429245	0.06644058	0.05179596	0.031513214	0.22979355	0.5090008	0.5430794	-0.09786034	-0.14444542	0.03732872	-0.03732872	0.3478737	0.30555916	-0.18386841	-0.19674873	phenylacetaldehyde [ C8 H8 O, tgt=87.69, overall=87.69 ]	(102.047295, 536.5455)(103.05403, 16695.256)(104.05738, 1337.73)
preQsub1/sub	0.85204697	0.7483139	0.65368843	0.8389969	-14307699	17575874	0.86655617	17543678	0.92248917	0.7273197	-0.5591459	-0.5206146	-0.8415661	-0.8596487	26359596	-16154554	-0.9273634	24875412	0.28975487	-1017273	29520073	0.3867798	0.40164757	26601486	0.025640488	-0.25801563	-0.025640488	-0.1858015	-0.43570995	-0.57335377	preQsub1/sub [ C7 H10 N5 O, tgt=74.58, overall=74.58 ]	(180.08759, 4128.707)(181.09192, 607.02496)(182.08138, 114.34)(162.07631, 4197.907)(163.0763, 498.0775)(181.09607, 724.52)(163.08527, 1100.835)(164.08318, 25.814999)(185.06685, 3877.5334)(186.0736, 3005.2349)
demethoxycurcumin	25322704	2511366	24826546	24961224	26499577	2650484	31719856	31318913	28519382	28001556	-0.6176605	-153546295	-15453232	-15439732	0.43305779	0.39271164	0.03802681	0.4002638	-0.36102104	0.36729145	0.15188217	-0.15188217	-0.7621002	-15282234	0.6172142	0.1886158	-15303207	-0.31635475	0.49700928	0.58272076	demethoxycurcumin [ C20 H18 O5, tgt=57.03, overall=57.03 ]	(320.1031, 2508.25)(339.12137, 116.8675)(321.11044, 9261.112)(322.11328, 1476.0254)(323.11243, 1287.2023)(361.11005, 15463.82)(362.1134, 2222.75)(363.11618, 325.16)(343.09528, 515.11)
xanthoxin	29543695	292525	3676158	3710803	34499407	3306075	38290644	38928785	31963549	31276922	16537371	18222799	17415342	17207899	26639338	2556054	1665019	16702223	0.66660404	0.92738056	0.050976753	0.00902462	-0.095368385	-0.13987255	0.02295971	-0.00902462	-0.0955286	-0.072556496	0.15391064	0.18573856	xanthoxin [ C15 H22 O3, tgt=97.01, overall=97.01 ]	(232.14215, 17841.814)(251.16255, 3599.3645)(252.15843, 220.60715)(233.15399, 182847.17)(234.15659, 28544.56)(235.16486, 7700.0664)(236.16582, 1609.8728)(255.13617, 19300.686)(256.14194, 4248.652)(257.1391, 2501.3047)(258.14215, 80.6475)
terbinafine	-18147753	-0.23217201	0.21629906	-18136045	-0.03165245	0.023183823	0.0939827	-18155214	-18208141	-18291544	0.026124954	-0.26374245	-0.08043671	-0.3373146	-0.98693466	-0.19678879	-0.29138184	0.103328705	0.21281433	-0.0027256012	-0.7900219	0.0012645721	0.29721832	0.11731148	-0.28834724	-0.0012645721	-0.0060424805	0.24508858	-0.4156475	0.10596657	terbinafine [ C21 H26 N, tgt=74.27, overall=74.27 ]	(293.2092, 13201.162)(315.19418, 9274.52)(316.20364, 2467.8503)
oxindole-3-acetyl-valine	-16712606	-16723246	-26257892	-26421466	-1909884	-19335265	-24276843	-19820294	-29797988	-27807517	25945392	28143458	-23652434	-21340795	27520213	26601825	-17314296	-17193742	-2922915	-2668696	24397864	25748878	29866176	-27217994	-28546739	-2525663	29335914	-25781016	-24397864	27750888	oxindole-3-acetyl-valine [ C15 H17 N2 O4, tgt=47.40, overall=47.40 ]	(289.11865, 862.7466)(290.1234, 106.91)(291.1201, 145.61)(271.11053, 3308.8079)(272.11346, 58.88667)(272.11627, 722.822)(273.1094, 698.26337)(312.11072, 11082.938)(313.1092, 2568.9736)(314.1087, 1270.1721)(315.1062, 69.33)(294.09955, 6158.6016)(295.10342, 1229.7866)(296.11325, 112.45334)
7-deoxyloganetate	0.1827259	0.16404533	0.3261299	0.4069805	-0.38999367	-0.43050385	0.3766861	0.47566795	0.028381348	-0.25556374	0.68071365	0.874485	0.61270523	0.58587074	0.5832939	0.428751	12976608	13349991	0.18153572	0.2703514	0.04568672	0.08329773	-0.33908463	-0.67370605	-0.04568672	0.19934464	-0.2957859	-0.20432663	0.13077545	0.2059555	7-deoxyloganetate [ C10 H13 O4, tgt=84.77, overall=84.77 ]	(197.07976, 280.21707)(179.06967, 18305.65)(180.07378, 1943.4791)
N-prenylagmatine	-0.28950882	-0.18079376	-0.40460587	0.10577774	-0.31936264	-0.058876038	-0.1091156	0.107471466	-0.42147446	-0.84417915	0.25672722	-0.0626297	-0.12849808	-25554504	-0.1309967	0.07159805	-0.46214104	-0.41534805	-0.29428482	0.12881851	-0.00299263	-0.13630867	0.30163574	-0.054214478	0.32969856	-0.15482521	0.00299263	0.19386101	-0.16206932	0.20388794	N-prenylagmatine [ C10 H24 N4, tgt=73.87, overall=73.87 ]	(200.20125, 14830.712)(201.20459, 1917.0822)(202.20673, 31.595001)
hydroxybupropion	0.8388071	0.9705076	0.86288166	11774282	34514303	0.9493551	1248416	0.76989937	-0.16317844	0.86114025	-0.22610283	0.027675629	-0.13098812	0.10900307	-0.26124096	-0.14961052	13529978	-0.23272705	0.36305428	0.14953041	-0.58671665	-0.09317207	-1571332	0.024131775	18557005	19021235	-0.024131775	0.027096748	-0.258667	0.17810726	hydroxybupropion [ C13 H19 Cl N O2, tgt=62.78, overall=62.78 ]	(256.10626, 53.36)(257.1153, 5173.2754)(258.11765, 1195.8489)(259.1243, 1927.6709)(260.1276, 190.465)(279.09778, 4258.7515)(280.10257, 698.8091)(281.10562, 528.4591)(261.0897, 146.54)
sphinganine	-0.13873482	-0.081300735	-0.18136024	-0.031240463	-0.08582306	-0.24336433	-0.20633125	-0.19390297	-0.22844315	-0.28484917	-0.1293621	-0.050207138	-0.13359833	-0.10482979	-0.08323288	-0.005180359	-0.11826706	-0.10375404	-0.03515625	0.10623169	0.6741276	-0.0469532	0.08606529	0.07492638	-0.083703995	-0.10634422	0.034116745	0.010259628	-0.010259628	-0.06827736	sphinganine [ C18 H40 N O2, tgt=85.46, overall=85.46 ]	(302.30423, 850.1013)(284.2947, 28113.074)(285.2977, 5784.0186)(325.29135, 1008.36346)(326.26706, 207.27638)
4&alpha;-carboxy,4&beta;,14&alpha;-dimethyl-9&beta;,19-cyclo-5&alpha;-cholest-24-en-3&beta;-ol	-0.094771385	-0.24179363	-0.25086498	-16520443	-0.14808941	-0.6188097	-0.2561636	-0.25990963	-0.3784094	-0.48410892	-26338444	0.2244482	-17136583	-0.11822605	0.03482914	-15441189	-0.52792263	-15717335	-0.050829887	-0.13724422	-0.10490894	-0.40201283	0.17351627	0.18802547	-0.13834667	-0.41346455	0.02721119	0.111554146	-0.02388668	0.02388668	4&alpha;-carboxy,4&beta;,14&alpha;-dimethyl-9&beta;,19-cyclo-5&alpha;-cholest-24-en-3&beta;-ol [ C30 H47 O3, tgt=57.45, overall=57.45 ]	(455.3477, 357.02722)(456.34262, 766.398)(437.34518, 4181.1655)(438.34528, 730.9543)(439.34116, 136.87927)(456.35892, 935.145)(478.35007, 385.80667)(479.34924, 172.94)
myo/i-inositol tetrakisphosphate	-0.097174644	-0.16217327	-0.24839115	-0.15453815	-0.25062275	-0.2740202	-0.24735737	-0.12893772	-0.36341763	-0.37853336	-0.16148853	0.047242165	-0.05828762	-0.099778175	-0.0075101852	-0.07537556	-0.15559673	-0.26446438	-0.23597622	-0.08873081	-0.10712147	-0.120331764	0.06499004	0.041218758	-0.08051777	-0.19017506	0.07722187	0.17804813	0.053046227	-0.041218758	myo/i-inositol tetrakisphosphate [ C6 H8 O18 P4, tgt=47.57, overall=47.57 ]	(491.8727, 209.25896)(492.87375, 7053.786)(492.87366, 6819.8486)(493.87253, 172.768)
S-6-methylthiohexylhydroximoyl-L-cysteine	4050256	40508146	4048581	4042533	38097715	36833906	39242067	3986001	41693163	40696154	0.3723421	0.57490444	0.611392	0.5449743	0.50563145	0.51716137	0.35708332	0.32776546	0.07846832	0.25714207	0.4795618	0.42193317	-0.57891655	0.7485285	-0.19274807	-0.16524506	-0.21271324	-0.29628086	0.16524506	0.23605251	S-6-methylthiohexylhydroximoyl-L-cysteine [ C10 H20 N2 O3 S2, tgt=73.84, overall=73.84 ]	(280.09198, 40500.938)(281.0955, 3531.675)(282.09686, 273.25)(281.09906, 4919.5776)(282.10208, 403.78796)(283.0933, 2012.21)(263.08545, 103.28)(303.08203, 406.493)(304.0785, 51.74)(285.06674, 54.65)
Mg-protoporphyrin	-11743441	-29569283	-0.54391575	-0.57137775	-25656195	-27987814	-36663008	-18370333	-15271959	-1670682	-0.62881184	-0.3278761	-0.44061947	-0.3305788	0.024207115	0.08606243	-2348731	-10820608	-0.84359264	-0.64770603	0.5308695	0.52683353	0.08609295	0.06505871	-0.5318651	-0.6047106	0.035902977	-0.035902977	-0.15369892	-0.11862278	Mg-protoporphyrin [ C34 H30 Mg N4 O4, tgt=59.29, overall=59.29 ]	(583.2159, 359.86)(605.1967, 21189.072)(606.2006, 7033.011)(607.20996, 4300.2295)(608.2155, 1020.6889)(609.22595, 234.48143)(610.2288, 118.05)
pyridoxamine	-51866455	-5367775	-49400682	-34734554	-65003614	-55643253	-507971	-3778017	-57624865	-5990183	-40314693	-3975788	-3788227	-38952942	-37735348	-48566704	-4447645	-38162823	-5013294	-4863885	-0.21296692	-0.19544792	0.22458649	0.14789772	0.027305603	-0.027305603	-0.13681793	-0.45882416	0.07586098	0.18988991	pyridoxamine [ C8 H13 N2 O2, tgt=76.39, overall=76.39 ]	(169.09702, 1028.2627)(170.10585, 3423.709)(171.1003, 526.2409)(192.08823, 1898.7135)(193.0978, 168.77383)(194.08138, 887.52)(174.07736, 52110.184)(175.0806, 4548.4746)(176.09126, 301.393)
DMSeP-amine	-0.06456947	-0.042139053	-0.19083786	-0.07588005	-0.12923622	-0.25883293	-0.058088303	-0.03791237	-0.109972	-0.20104218	-0.02308464	0.06465149	0.22370529	0.29858208	0.095155716	0.11904335	0.167902	0.17286873	-0.061771393	0.10318565	0.02715683	-0.02715683	-0.111637115	-0.038318634	0.041412354	0.12840652	-0.04688263	-0.04039383	0.07227516	0.045122147	DMSeP-amine [ C5 H15 N Se, tgt=61.70, overall=61.70 ]	(170.04524, 10176.3955)(171.04814, 689.01965)(172.061, 131.48647)
arachidonate	-0.3379917	-0.18995285	-0.42095757	0.25907135	-0.34239197	-0.24523354	-0.664505	-0.955637	-1455431	0.0945034	0.2075386	-0.33005333	0.51540565	0.16820717	-0.31365967	-0.027446747	-0.119571686	0.38202858	-0.29943657	10486813	0.0071754456	0.37241936	0.029571533	-0.0071754456	-0.99466133	-0.06258011	-0.44633102	0.050468445	-0.25717735	0.4561901	arachidonate [ C20 H31 O2, tgt=50.95, overall=50.95 ]	(303.22983, 1425.0651)(304.2274, 86.42222)(285.22052, 661.63776)(286.2282, 30.786999)
3,4-dihydroxy-5-iall-trans/i-heptaprenylbenzoate	-0.108893394	-0.13816929	-16300173	0.110835075	-0.13509464	0.059594154	0.52912617	-0.12861156	-0.17268658	-0.55310345	-0.7848444	-0.71060467	-0.41143322	0.5189276	-0.08731747	0.0065927505	-0.2907648	-0.065135	-27938547	-0.17715931	0.23775578	-0.017111778	0.38115025	0.39259052	0.19057941	0.017111778	-0.37297153	-0.50291157	-0.4736967	-13632555	3,4-dihydroxy-5-iall-trans/i-heptaprenylbenzoate [ C42 H61 O4, tgt=52.18, overall=52.18 ]	(629.4598, 70.64667)(630.4667, 2319.9517)(631.4708, 1188.7699)(632.4576, 42.92)(612.44995, 1963.6743)(613.4578, 1141.0515)(634.4464, 259.65)(635.4506, 80.621666)
uroporphyrinogen-III	15205532	15243523	14803896	14916114	15467332	15330342	15118409	15089287	1507611	14961944	13555671	-0.053442	1407075	14321783	13753911	13869023	13331607	13201141	133769865	13929066	-0.22431946	-0.18657303	0.03868103	0.018953323	-0.11138153	-0.13838577	-0.0020198822	0.0020179749	13806275	135054655	uroporphyrinogen-III [ C40 H36 N4 O16, tgt=65.05, overall=65.05 ]	(829.221, 1835.6349)(830.22394, 667.8804)
indole-3-butyrate	0.30491924	0.29144955	0.2873907	0.2742567	0.21720028	-0.1035223	0.030356407	0.1642828	0.02890873	-0.07838726	-0.053195	0.10108471	0.2351675	0.24770832	0.3082323	0.29516888	0.037608147	0.16028881	-0.0594244	0.09083462	0.47402668	0.41590595	-0.37136555	-0.38616085	0.019356728	-0.019356728	-0.033459663	-0.03402233	0.2145586	0.20259953	indole-3-butyrate [ C12 H12 N O2, tgt=87.19, overall=87.19 ]	(202.08356, 138.31667)(203.06953, 667.93)(203.09018, 224.4)(185.08044, 339.47214)(186.0758, 103.215)(225.07596, 19099.96)(226.07927, 2551.3723)(207.06563, 31062.768)(208.06865, 3734.118)(209.06001, 1087.0261)
thiamin	0.8018818	0.8584137	0.8614254	0.94914436	0.71016693	0.60261154	0.7135391	0.7198677	0.72076035	0.64416695	0.17068481	0.061275482	-0.029941559	0.15142632	-0.800436	-0.05042076	-10125198	-0.13444519	-0.07351112	0.03595352	-1227253	-0.25836754	-0.02867508	0.1076355	0.060504913	-0.8427868	0.36130524	0.34391975	-0.97323227	0.02867508	thiamin [ C12 H17 N4 O S, tgt=47.62, overall=47.62 ]	(265.11273, 3436.5427)(266.12015, 1431.834)(267.11105, 471.72803)(247.10037, 660.387)(266.12128, 1683.8975)(267.1162, 359.47345)(268.12103, 139.45187)(248.11374, 2306.2363)(249.11243, 204.24963)(250.10907, 46.01273)(270.0926, 4268.262)(271.09317, 745.43494)(272.08408, 497.2214)(273.08936, 82.27667)
(S)-norreticuline	-0.51441336	0.9356561	-11095529	-0.45817232	0.09334612	-10112948	-0.41556692	0.5980029	-0.27522898	-0.37509966	-0.095014095	-15242226	-15340828	-13436217	-0.4888358	-11573081	-15369053	0.8312783	-15281567	-10126357	0.46262312	-15375357	0.12863684	-0.16319704	-15300165	0.28045034	-15190804	0.25925112	0.20283079	-0.12863684	(S)-norreticuline [ C18 H22 N O4, tgt=40.80, overall=40.80 ]	(316.15915, 1180.6373)(317.1563, 924.408)(318.15994, 124.33)(317.15668, 18080.73)(318.16013, 2765.11)(319.16125, 433.03)(299.1574, 6496.52)(300.16003, 1439.2)(339.1418, 1196.3346)(340.1446, 116.69199)(341.1522, 223.60667)(321.13095, 1375.9747)(322.13358, 288.314)
indolylmethyl-desulfoglucosinolate	-32809448	-0.1499424	-0.094696045	-0.06675148	-33408403	-35539846	-0.37802124	-0.29650116	-0.40989685	-0.4933548	-0.090358734	-29479256	-30333624	-3038803	-3034175	-30419655	-31516685	0.11877823	-0.35424614	-0.23208809	-29241743	0.48595238	-0.09568596	-0.16805458	-28716135	-0.16472054	0.09568596	0.1020298	0.14576721	0.13459206	indolylmethyl-desulfoglucosinolate [ C16 H20 N2 O6 S, tgt=81.07, overall=81.07 ]	(350.09482, 28234.504)(351.09866, 5484.002)(352.10208, 557.09784)(353.11792, 113.02)(351.09882, 4084.5134)(352.10245, 690.1836)(353.09924, 168.76454)(373.08032, 5602.8945)(374.08386, 559.1853)
3-methylthiopropyl-glucosinolate	0.28586864	0.24230194	0.21351433	0.16208935	0.17125893	-0.13615608	-18949089	0.0143117905	0.21613026	-0.08667469	-0.032650948	0.08356571	0.07816982	0.12250805	0.15240574	0.027200699	0.21513748	0.3321972	0.10901642	-17102222	0.15445805	0.078596115	-0.09037113	-0.1500349	0.119241714	-21930647	-19635658	0.27445412	0.013396263	-0.013396263	3-methylthiopropyl-glucosinolate [ C11 H20 N O9 S3, tgt=45.61, overall=45.61 ]	(407.03955, 734.84503)(389.02936, 2952.3376)(390.03253, 183.79294)(429.02203, 875.8425)(411.01144, 1729.0657)
harmaline	25285	0.38127756	11383662	0.4873004	24010663	0.4626298	0.30725336	27106462	-0.23446989	34869637	0.42956972	0.33777952	13792243	0.82707834	13833251	0.9293494	12404008	0.71760035	0.8568616	0.77858305	0.06914663	-0.88202524	-0.06914663	-0.4942708	0.6612296	0.5244975	-0.61392736	16467462	29359918	-0.14621687	harmaline [ C13 H14 N2 O, tgt=54.39, overall=54.39 ]	(214.10898, 1495.1462)(196.09836, 674.961)(197.09566, 40.798336)
(-)-(R)-carvone	0.45760918	0.1965332	0.21727753	0.03837204	0.16769218	0.08976555	0.0908432	0.25739288	0.25029564	-0.26059914	-0.32768822	-0.37262726	-0.37119865	0.046159744	-0.16262054	0.39211845	0.46743393	0.2935295	0.046447754	0.35267067	0.16101456	0.2373848	0.0024585724	0.083221436	-0.0024585724	-0.035341263	0.26888275	-0.016319275	-0.11048126	-0.16736794	(-)-(R)-carvone [ C10 H14 O, tgt=66.44, overall=66.44 ]	(151.11104, 1796.852)(152.1077, 187.04599)(133.101, 3145.3828)(134.10445, 168.4725)(135.10155, 347.45)(173.09439, 16074.877)(174.09918, 2117.0327)(175.09492, 149.33)(155.0847, 6161.492)(156.09174, 970.93945)(157.08366, 4328.457)
D-mannitol 1-phosphate	-0.2654028	-0.18428421	-0.2902279	0.008765221	-0.19195557	-0.32569885	-0.27627277	-0.3288746	-0.14913273	-12941093	-0.23130322	0.12613201	-0.1329546	-0.21799183	-11311731	-0.8244562	0.048710823	-0.08668232	-0.9160366	-0.046962738	0.2504778	-0.18431091	-0.9455662	0.1399126	0.1435442	-0.34392262	-0.017502785	0.053948402	-0.18170643	0.017502785	D-mannitol 1-phosphate [ C6 H13 O9 P, tgt=47.56, overall=47.56 ]	(242.01967, 64.19)(261.03732, 1940.0721)(243.02177, 636.042)(244.02007, 148.26666)(283.02176, 1373.8975)(284.02777, 77.515724)(285.01343, 1179.0634)(265.0139, 258.31)
(+)-copalyl diphosphate	0.95765305	-23796701	-25745916	-13759565	-18538485	0.33857918	-20219145	0.8488579	-2393425	0.7176132	-18324327	-15912737	-2143385	-2234212	-0.03604889	-21249275	-13894653	-16103649	16826267	0.13052273	0.3551941	-17389517	11571026	-0.11037636	-0.23519993	-21959724	13339615	0.11037636	1245779	-15933735	(+)-copalyl diphosphate [ C20 H33 O7 P2, tgt=27.46, overall=27.46 ]	(447.1623, 1467.141)(429.15924, 3802.3374)(430.15958, 798.65796)(431.1672, 1284.9016)(432.17084, 151.99)(430.17007, 10118.979)(431.1699, 9063.58)(432.17166, 1797.65)(452.14114, 157.13)
citrate	-15637121	-16368969	0.16831684	-16346884	-0.41606617	-16466946	-0.68618774	-27836514	-1641872	-0.70112133	-0.41129017	-14541397	-0.10573864	-0.39931774	0.65583134	-12309208	0.26820087	-0.8355894	-0.03314495	-0.13301373	0.873765	-0.120877266	-0.9088993	0.120877266	-0.9757643	-14006128	-0.5249195	0.12899303	0.17362309	0.60179806	citrate [ C6 H5 O7, tgt=73.18, overall=73.18 ]	(190.01271, 18489.828)(191.01555, 937.0732)(192.01134, 1089.6182)(193.9826, 595.66)
imeso/i-tartrate	0.2997408	2200019	0.43215656	0.16305256	0.9250212	2090663	0.25589657	0.15447712	-0.743165	-0.117661476	-0.14023113	-0.082764626	18804026	2787055	-1487423	-0.76095295	-16718616	-0.1037035	-0.32522678	12418432	-0.8443537	18673468	0.53296375	-149757	0.39929867	0.050852776	-14885912	-0.050852776	0.611722	-20378447	imeso/i-tartrate [ C4 H4 O6, tgt=47.61, overall=47.61 ]	(149.0081, 1467.3867)(130.99757, 2170.5151)
dehydroepiandrosterone	-8618091	8987512	9231381	-8606383	-8610393	8818152	9260022	950525	9107612	908797	8845628	9461539	-8649835	-8636334	-8590938	9392228	9149339	-8682511	-8590573	-847646	9149867	-8684363	9313373	-8478837	9123208	8478837	-849981	8637389	-8597936	-857223	dehydroepiandrosterone [ C19 H28 O2, tgt=72.65, overall=72.65 ]	(289.21497, 1692.0625)(290.2216, 178.83687)(311.19214, 5086.89)(312.19528, 1483.89)
3-methoxy-4-hydroxy-5-iall-trans/i-octaprenylbenzoate	-13672552	-0.124890804	-0.14504957	-13660845	-0.24528837	-0.34380484	-0.16756582	-0.27460527	-13732941	39370694	-13769308	0.12562609	-13704296	0.10321474	0.3205657	0.14847231	-13732521	-0.042179585	0.32821512	-13530922	-0.019909382	-0.026512623	0.32937002	0.40370798	0.019909382	-13690638	0.3465953	-13550234	0.06774092	-13626692	3-methoxy-4-hydroxy-5-iall-trans/i-octaprenylbenzoate [ C48 H71 O4, tgt=56.93, overall=56.93 ]	(734.52545, 1200.0958)(735.5276, 131.65897)(716.52136, 13665.43)(717.52466, 6022.83)(718.5287, 1995.52)(719.5384, 720.6)(720.5387, 30.38)
leucodelphinidin	-0.9105749	0.015162468	0.04448986	-0.161376	0.060339928	-170714	0.6372366	0.89179325	0.31374454	0.7543802	-16804323	-17921457	-22978306	-24233828	-347748	-17265968	-2505083	-17111692	-16935265	0.36753178	-18543053	0.40382862	0.2255621	0.4167776	-0.1751852	0.1751852	-0.19565296	0.19595623	-19969559	-17958336	leucodelphinidin [ C15 H14 O8, tgt=58.12, overall=58.12 ]	(323.07312, 10638.499)(324.07974, 1620.8512)(325.0826, 274.88287)(305.06287, 5204.0913)(306.0662, 410.28445)(327.0493, 81.26)
3,7,4'-trimethylquercetagetin 3'-iO/i-&beta;-iD/i-glucoside	0.4606452	0.47075796	0.8674178	0.8994632	10484233	0.8999038	11259341	11366553	0.58587027	0.55866385	0.5737357	0.63447523	13055472	12597785	0.49794912	0.38643312	0.176476	0.2769189	0.25196314	0.35190248	-0.38991404	-0.68412066	-15375212	-15394939	0.4383216	0.38991404	32277942	-15411875	0.5536475	30777888	3,7,4'-trimethylquercetagetin 3'-iO/i-&beta;-iD/i-glucoside [ C24 H26 O13, tgt=57.94, overall=57.94 ]	(522.1386, 4030.8445)(523.13763, 1448.3488)(524.13965, 127.107994)(523.14276, 915.88)(505.1255, 242.68889)(506.13336, 69.03)(545.13434, 73744.28)(546.13525, 18784.695)(547.13635, 4210.875)(548.14514, 587.515)(549.1359, 111.66)
hexaketide pyrone	0.3369031	0.07619238	0.16149378	-11715474	0.4893365	-0.914248	-14393058	-0.60678816	-13899732	0.3669057	20422025	-14946113	1598803	1549048	2860291	2647963	16152787	19356179	15630441	16275811	-0.4573226	0.70892	-15439949	-1799458	14285913	16248555	0.4573226	0.4747405	-0.5643182	-14364009	hexaketide pyrone [ C12 H9 O5, tgt=47.58, overall=47.58 ]	(233.04227, 8609.64)(234.04532, 499.52032)(235.04073, 477.2773)
3-dehydroquinate	-14004145	-12192011	-12713785	-14691916	-17457762	-1932889	-14439077	-18153168	-16178637	-18289497	-0.022250175	0.20213413	-0.038689613	-0.08825779	0.066025734	0.012396812	-18205677	-18210129	-0.1269064	0.028748512	-18249725	-0.59701824	-0.6545572	-0.38323498	-0.02695179	0.02695179	0.08291912	0.053421974	0.13598347	0.13205814	3-dehydroquinate [ C7 H9 O6, tgt=80.30, overall=80.30 ]	(189.04037, 7925.149)(190.04387, 404.86212)(191.04149, 148.83)(171.02791, 1093.6257)(172.03719, 44.15)(190.04376, 350.645)(172.03668, 116.875)(212.03262, 418.58115)(213.03166, 51.455)
2-naphthol 6'-O-malonylglucoside	0.08615494	0.18715858	0.40413094	0.41989136	0.39367867	0.1687088	0.11525154	0.22877502	0.20347595	0.10113716	0.11212158	0.3322029	0.25179672	0.29235458	0.27630997	0.17128754	0.49004555	0.5587101	0.18934631	0.23378563	0.1959343	0.2212143	-0.22871971	-0.17812729	-0.13012123	-0.20176125	-0.011253357	0.0141124725	0.011253357	0.036514282	2-naphthol 6'-O-malonylglucoside [ C19 H19 O9, tgt=80.76, overall=80.76 ]	(391.1016, 14995.317)(392.1051, 3027.5813)(393.11447, 790.64435)(373.09576, 94.61)(414.08685, 3602.04)(415.09396, 725.1377)
iN/i-acetyl-serotonin glucuronide	0.644681	0.6866045	0.719409	0.76258373	0.30632877	0.19316196	0.4528799	0.5596914	0.29541302	0.31369686	0.3675127	0.5173445	0.38606358	0.42166042	0.69271564	0.7654085	0.46405888	0.48086262	0.3275385	0.49704647	0.3505087	0.2993784	-0.2770834	-0.30232143	0.2174406	0.09191227	-0.20321941	-0.27917576	0.005812645	-0.005812645	iN/i-acetyl-serotonin glucuronide [ C18 H22 N2 O8, tgt=85.19, overall=85.19 ]	(394.13962, 33350.25)(395.1407, 7010.3896)(396.1442, 696.78595)(399.10944, 1532.6172)(400.11084, 189.29001)(401.1123, 882.098)
hexahomomethionine	-15132198	10422392	-17796917	-0.3160181	0.52977467	0.49798107	-14476652	-0.13373852	0.8335962	-0.25085735	0.9526186	0.25795078	0.21843815	0.14618206	0.54303455	0.36539936	-0.09204197	-0.049944878	0.1689291	0.36051846	0.22000408	0.08718777	0.49237156	0.37499142	-0.44639778	-0.30115318	-0.3619995	0.576972	-0.08718777	-0.4724331	hexahomomethionine [ C11 H23 N O2 S, tgt=66.70, overall=66.70 ]	(215.13748, 15378.435)(216.13673, 1657.2196)(216.14018, 2503.7798)(217.15547, 59.89)(256.13068, 18619.365)(257.1346, 4200.583)(258.13974, 954.3851)
S-lactoyl-glutathione	0.79943466	0.8996849	0.66632843	0.80870247	0.6244621	0.5097122	0.56513786	0.59762573	0.41277504	0.31206322	0.17555237	0.3167858	0.08902836	0.14295292	0.17837906	0.16832924	0.23433685	13578854	-0.058412552	0.0821619	0.58543015	0.57634544	-0.3992958	-0.35195827	1401.9	-15803452	-1401.9	0.085721016	-0.030395508	0.05142784	S-lactoyl-glutathione [ C13 H20 N3 O8 S, tgt=78.62, overall=78.62 ]	(379.09924, 78.38)(361.09012, 204.21667)(383.0735, 5630.4287)(384.07687, 751.2424)(385.0767, 417.3263)(386.0672, 49.19)
humulone	0.19355297	-0.45798588	-0.5845566	-0.31734657	-0.33895683	-0.32511616	-15876294	22395678	28432856	-15960088	-0.024738312	2113532	-16174946	31184092	0.18024349	-0.30505085	-0.41456318	-0.706377	-0.73057556	26605616	0.4325037	31591635	-15657315	-17922049	-0.38659477	23672304	-0.9751549	30069284	0.25381374	-0.25381374	humulone [ C21 H29 O5, tgt=73.35, overall=73.35 ]	(361.19626, 1292.2734)(362.2006, 282.7322)(363.1909, 605.51855)(343.18976, 4378.6206)(344.1916, 652.3796)(345.19778, 1024.7222)(346.20413, 104.57501)(362.21118, 320.72)(363.21396, 41.72)(384.1871, 396.445)(385.18317, 292.76)
indol-3-ylmethylamine	0.08180332	0.17160892	-0.004384041	-0.031781197	-0.07778263	-0.13042164	-0.095713615	-0.04812908	-0.060824394	-0.22980595	-0.27611637	0.013266563	-0.095311165	-0.14138508	-17362537	-0.050169945	-17449657	-1745411	-0.008448601	0.1653204	0.40893078	0.3590021	-0.0050764084	0.20625591	-0.18702412	-0.09206867	-17271408	0.0050764084	-17369534	0.09350872	indol-3-ylmethylamine [ C9 H11 N2, tgt=80.99, overall=80.99 ]	(148.0966, 1642.1858)(170.08203, 10169.715)(171.08322, 963.41846)
3-(7'-methylthio)heptylmalate	2059739	20613184	19859095	-0.6396189	20876245	19061918	22665586	23434076	22080832	21128283	1059495	12850084	14654226	14715433	13381186	1273591	11755285	11408224	12862768	15124788	-0.061001778	0.061001778	-0.25613785	-0.6561127	0.4241495	0.45411968	-15343366	-15339328	0.6806288	0.6925955	3-(7'-methylthio)heptylmalate [ C12 H20 O5 S, tgt=85.63, overall=85.63 ]	(277.1069, 112.0025)(259.09613, 3242.992)(260.1006, 701.74817)(299.09128, 10158.673)(300.0947, 1736.9478)(301.10162, 337.73712)(281.07864, 4221.1367)(282.08185, 816.51)(283.08704, 6111.075)(284.09064, 801.315)
hemigossypol-6-methyl ether	-0.19020939	-0.26055622	-51600485	-0.5108881	-53935156	-28937654	-51784277	-50883665	-2157071	-55068407	0.44874287	0.44921017	0.9816313	0.88785076	-0.42099857	-0.60856915	0.8250475	0.6656847	-0.5698786	-0.6256342	-0.030667305	-0.13190365	0.23964977	0.18526745	15103197	1316577	0.030667305	-0.07773113	-0.74864674	-0.79287815	hemigossypol-6-methyl ether [ C16 H18 O4, tgt=85.59, overall=85.59 ]	(274.11694, 1895.9766)(275.11768, 848.2155)(256.10538, 169.1)(257.09988, 1577.2334)(275.12363, 1052.43)(257.1152, 1240.1512)(258.11734, 901.5175)(259.12408, 1738.1425)(297.10977, 113342.63)(298.11325, 20649.242)(299.1207, 4743.325)(300.12457, 365.61926)(279.09674, 3060.495)(280.10196, 1865.3984)(281.1058, 651.3466)
8-methylthiooctylhydroximoyl-glutathione	0.87823486	0.8574848	0.78269386	0.809288	0.6751671	0.47524643	0.83195114	0.88223267	0.781065	0.68315125	0.037801743	0.18655777	0.061353683	0.11546135	0.09060097	0.085559845	0.05050087	0.12373161	0.08766365	0.16845703	0.17988968	0.19053459	-0.32487488	-0.28572083	0.025297165	-0.0044994354	-0.19607353	-0.17466545	0.03986168	0.0044994354	8-methylthiooctylhydroximoyl-glutathione [ C19 H33 N4 O7 S2, tgt=85.82, overall=85.82 ]	(493.18164, 533.6127)(476.17545, 36683.29)(477.17783, 8664.444)(478.18, 1969.2496)(479.1832, 288.92264)
creatinine	-0.21472359	-13820388	0.5678892	-13798041	0.06397247	0.101659775	-0.24780941	-0.063261986	-13870137	-1395354	-13906505	-1374289	-13841493	-13827992	-13782596	-13803508	-13869718	-0.3393793	-13782231	-136681185	0.8978071	0.89742756	0.4993763	0.9415102	-0.21727657	0.022547722	-13691468	-1368743	-0.022547722	-13763888	creatinine [ C4 H7 N3 O, tgt=61.14, overall=61.14 ]	(113.059044, 4688.3003)(114.062294, 889.94415)(115.06073, 519.30664)(114.06541, 89.0875)
indole-3-acetonitrile-&gamma;-glutamylcysteine conjugate	0.008462906	-1668465	0.18484497	-16662304	-16666313	-0.4290161	-0.07278824	-16681473	-0.19360542	-16817802	-0.06460953	0.09053421	0.17019844	0.17896461	-0.050027847	0.001832962	-1673398	-16738432	0.06180954	0.15216255	0.0058250427	0.19717026	-0.3079586	-0.32188225	0.22960663	0.13374329	-0.0058250427	0.0212574	-0.11771393	-0.14454079	indole-3-acetonitrile-&gamma;-glutamylcysteine conjugate [ C18 H19 N4 O5 S, tgt=47.34, overall=47.34 ]	(385.09952, 8298.608)(386.10254, 905.4939)(426.10376, 101.857506)
pseudouridine	-0.11431694	-0.014453888	-2706438	-21107063	-2603632	-0.20749855	-2399643	-0.07060051	-2706276	-0.32858086	-19642887	-22626324	-0.04442978	-22105484	-12397785	-0.03783989	-0.11326599	-0.16942978	-0.035320282	0.07983017	-0.7690983	-0.1520729	0.09153557	0.15964127	-0.0010280609	-0.0021533966	0.11498451	0.19610786	-14864063	0.0010280609	pseudouridine [ C9 H12 N2 O6, tgt=85.93, overall=85.93 ]	(245.07805, 18011.742)(246.0819, 2203.3408)(247.08685, 615.8185)(227.06577, 1502.2911)(228.06694, 103.385)(229.06775, 110.28833)(267.05884, 2255.4148)
1-16:0-2-18:1-phosphatidylcholine	0.73168564	-0.8193779	-0.946043	-0.32312584	-10007591	0.95926666	11380405	3899292	5859846	-0.39572906	-11251602	-11020832	0.6264324	-0.8450279	-0.87965775	0.100473404	0.08330345	-10819073	0.1620121	0.32662773	-10513229	-0.01281929	-0.8127079	-0.6200447	0.117464066	0.01281929	0.18507576	0.16491318	0.09186363	-0.90403557	1-16:0-2-18:1-phosphatidylcholine [ C42 H82 N O8 P, tgt=57.53, overall=57.53 ]	(759.58105, 822.036)(760.5762, 2041.1849)(761.58344, 1200.92)(760.5763, 16298.292)(761.5807, 7420.448)(762.5808, 2140.866)(763.5849, 459.4138)(782.566, 40059.574)(783.57074, 19032.143)(784.57587, 5415.2134)(785.58093, 1375.812)(786.58105, 354.27502)(764.5432, 58.01)
salicyl-6-hydroxy-2-cyclohexene-on-oyl	0.2584648	0.55717087	0.93377304	0.6386585	0.752058	0.09481621	12757835	0.897871	12537937	11538143	0.23468971	1065609	1249897	12179375	14291782	0.17482376	13448925	10127926	0.2052517	0.42396164	-10898933	-0.14039803	0.47621155	0.84508896	0.7326336	0.90608025	-0.14323807	-27924976	-0.122133255	0.122133255	salicyl-6-hydroxy-2-cyclohexene-on-oyl [ C14 H14 O5, tgt=86.09, overall=86.09 ]	(262.07938, 79.77)(244.06944, 208.44167)(263.08755, 61.77666)(245.07904, 5841.0283)(246.08315, 442.8177)(247.09518, 99.0795)(285.0733, 1067.9221)(286.07617, 83.035)(267.06262, 2810.316)(268.06628, 394.6084)(269.07782, 65.27)
L-canavanine	0.15847158	0.06888151	0.27754164	0.23442888	-0.060140133	0.22147703	-14018194	-13965658	0.10577822	-0.005437374	-0.44577456	0.42430544	-0.025510311	-0.14276075	0.07869673	-0.5596385	-0.27638388	-0.6483941	-0.3805337	16424804	0.16208601	0.11715841	-0.24943018	-0.1635251	-0.25600863	-0.32243013	0.25399542	0.08846903	0.012696743	-0.012696743	L-canavanine [ C5 H13 N4 O3, tgt=51.70, overall=51.70 ]	(178.10703, 1067.725)(179.10953, 290.93)(160.095, 3795.7974)(161.09644, 3545.801)(182.08064, 181.19858)
butyl acetate	-16418034	0.7416334	-0.46259975	0.27162838	-0.9981613	-0.3017416	-16478031	0.46690655	-0.40775585	-0.42639446	0.53828907	-16351173	-0.52035713	-25420265	-0.5349159	0.4647131	0.5498171	0.43531513	-1703249	0.853776	-0.006228447	0.42447376	0.55341434	0.2103796	0.06133938	-16566029	-16299751	0.006228447	-16397877	-16372173	butyl acetate [ C6 H12 O2, tgt=46.91, overall=46.91 ]	(117.091286, 1873.2539)(139.07545, 562.6421)
(R)-3-(4-hydroxyphenyl)lactate	-0.19995594	-0.23863697	-0.28968143	-0.2331934	-0.23909092	-0.37204456	14465742	15608816	-0.3579893	-0.43249035	-0.33587933	-0.17957973	-0.30512524	-0.296216	14266825	1596879	-0.20748615	-0.22750759	1570138	17548456	-0.079413414	15518675	0.04939556	17128515	1397191	-0.20911312	-0.0637579	-0.04939556	1567584	-0.1583929	(R)-3-(4-hydroxyphenyl)lactate [ C9 H9 O4, tgt=98.87, overall=98.87 ]	(181.04997, 48504.87)(182.0537, 4509.683)(183.0569, 561.03845)(184.06323, 60.754997)(163.0394, 182511.03)(164.04272, 17777.633)(165.0484, 2179.1838)
oxindole-3-acetyl-aspartate-N-beta-glucosyl-beta-1,4-glucose	-0.22014427	-0.20434952	-0.13133812	-0.23461151	-0.18078804	-0.36269188	-0.32028008	-0.27220726	-0.2580967	-0.32883644	-0.16800499	-0.10817909	-0.09924126	-0.18361473	-0.072502136	-0.1341381	-0.16665459	-0.20653152	-0.06771088	0.074863434	-0.0703392	-0.16324615	0.05079651	0.0020637512	0.014961243	-0.2642765	0.120399475	0.15909767	-0.05601883	-0.0020637512	oxindole-3-acetyl-aspartate-N-beta-glucosyl-beta-1,4-glucose [ C26 H32 N2 O16, tgt=97.36, overall=97.36 ]	(629.1828, 15318.702)(630.1862, 5022.225)(631.18854, 989.98267)(632.19025, 35.01083)(611.18353, 4832.656)(612.18146, 3641.501)
icis/i-zeatin	-0.3613701	10287457	0.9863148	0.8635578	-0.10511589	-0.35025787	44367504	44984245	0.7242489	43461437	-0.1416893	0.041009903	0.64857674	0.24843788	0.03131485	-0.22545815	-0.9967251	-0.1183548	-0.09122276	0.82946396	1153492	4761318	0.114263535	0.2100296	0.07086563	-0.07086563	-0.17427444	-16325727	-0.07102585	-16402185	icis/i-zeatin [ C10 H13 N5 O, tgt=65.75, overall=65.75 ]	(219.111, 3137.4065)(220.1156, 258.10812)(221.11725, 12552.587)(220.11827, 35371.145)(221.11954, 18536.246)(222.11606, 5040.843)(223.1164, 934.9225)(202.10837, 3735.4941)(242.10185, 32592.855)(243.10185, 4887.425)(244.10527, 1055.31)(224.09111, 1052.6664)
cobyrinate	14524816	14410744	14855387	14775379	14168727	14197069	14786711	14930785	14707431	14495806	13562584	13937495	14764627	14668625	14269967	14222064	14314793	1409503	13721408	13788911	-0.17323685	-0.13549042	0.08976364	0.070035934	-0.06029892	-0.08730316	0.04906273	0.053100586	-0.04906273	13447683	cobyrinate [ C45 H52 Co N4 O14, tgt=41.68, overall=41.68 ]	(931.29224, 5348.7324)(932.2939, 2099.0605)(933.2993, 760.1618)(934.3031, 132.57501)
di-homo-&gamma;-linolenate	0.52881336	-0.4915762	-0.6408911	-0.78070164	-0.9648323	0.07381344	0.29594707	-0.20485592	0.12710094	-0.34209156	0.92992496	0.9906988	-17149067	-0.36257458	18748732	-0.32596302	-139989	-0.8431778	-0.6800585	0.19560528	0.18040752	18841047	-0.7994423	-0.06289005	0.27589703	0.06289005	-0.15830135	0.7881689	-22424603	-12358503	di-homo-&gamma;-linolenate [ C20 H33 O2, tgt=68.97, overall=68.97 ]	(305.24884, 3640.1226)(306.2546, 834.46124)(307.253, 3078.653)(287.2327, 2504.0635)(288.2461, 553.618)(288.24976, 1088.876)(328.2358, 201.16385)(329.22845, 2238.7773)
OPC4-trans-2-enoyl-CoA	13560389	135884495	14034747	13943465	13930082	13569758	13417406	-0.12776184	-0.18068886	13072833	13230803	-0.053442	-0.1520443	134141245	-0.09314728	-0.11405945	140870285	14222015	-0.092782974	0.02132988	13368138	13470076	0.03868103	0.018953323	-0.11138153	-0.13838577	-0.0020198822	0.0020179749	-0.10014534	-0.07444	OPC4-trans-2-enoyl-CoA [ C35 H50 N7 O18 P3 S, tgt=36.09, overall=36.09 ]	(1004.1973, 1535.488)(1005.20056, 176.12573)
7,8-dihydroneopterin	-14085722	-15089197	-16812115	-16645584	-16040468	-17067823	-15127268	-15351715	-1939393	-19449711	10707483	11924925	0.3672819	0.44179058	-13343668	0.8576498	-16108732	-173452	0.9669752	10899553	-11581831	0.5855627	-0.3036585	-0.38157368	0.051909447	-0.051909447	0.22834682	-0.96000767	0.17010593	0.23626423	7,8-dihydroneopterin [ C9 H13 N5 O4, tgt=59.81, overall=59.81 ]	(255.09764, 13247.329)(256.0992, 438.77002)(237.08487, 3553.9983)(238.0866, 120.09857)(256.10202, 7480.5957)(257.09982, 2375.0051)(258.1085, 9616.475)(238.09126, 1093.2047)(278.087, 662.27124)(279.09576, 88.66)(260.0766, 214.17252)
4,9-dimethyldodeca-2,4,6,8,10-pentaene-1,12-dial	16567888	16664324	14820757	0.27331448	20482721	19198866	18185663	1870204	-0.024132729	0.9490652	0.35008907	0.54908276	12765245	13145151	0.43376637	-0.25863934	17667208	17521658	0.44043446	0.5359869	-0.98104954	-10061121	0.40817165	0.35971546	14278059	14186773	-0.22602749	-0.20589924	0.20589924	-0.7009077	4,9-dimethyldodeca-2,4,6,8,10-pentaene-1,12-dial [ C14 H16 O2, tgt=96.09, overall=96.09 ]	(216.10999, 740.06)(198.10228, 991.20386)(199.09502, 214.676)(199.11223, 82938.01)(200.1154, 12660.737)(201.11232, 3595.7715)(202.11821, 95.4875)
3-methylthiopropyl-desulfoglucosinolate	-0.063402176	-14895466	-0.3754549	-0.11974621	0.81660366	0.7720766	0.99243546	-14892288	0.2859316	0.008113861	35427132	33258991	0.14078712	31553192	-14857674	-14878586	26259346	-14949247	0.56317616	0.8045416	-0.25673103	0.77005386	-14725845	-14745573	0.98907566	10522156	0.25673103	-14762508	-14864672	13232288	3-methylthiopropyl-desulfoglucosinolate [ C11 H21 N O6 S2, tgt=58.08, overall=58.08 ]	(327.08105, 5770.821)(328.08554, 918.9616)(329.07974, 321.32428)(350.06308, 799.6775)
estrone	-0.043049335	-0.030453205	0.003461361	0.025163174	-0.114758015	-0.3958602	-0.09878969	-0.15759706	-18185802	-0.11657381	0.6373458	0.7047572	0.69815016	0.74245214	0.9662814	10336566	0.7172847	0.77269506	0.77472067	0.86379004	0.30908728	-0.7683997	-0.004656315	0.004656315	-0.6792588	0.13722754	-0.8858199	-10638318	0.27521658	0.39710188	estrone [ C18 H22 O2, tgt=72.37, overall=72.37 ]	(270.1625, 4229.193)(271.15894, 861.2913)(272.15808, 66.399994)(253.16342, 314.52185)
2-carboxy-L-xylonolactone	14671922	14986718	15309745	15077101	14700588	1438353	14229767	14921432	15080475	15299978	-0.12976456	0.033849716	-0.06475258	-0.051252365	-0.0058555603	-0.02676773	-0.092977524	-0.097429276	-0.0054912567	0.1086216	-0.13702774	-0.09928131	0.12597275	0.10624504	-0.024089813	-0.051094055	0.085271835	0.08930969	-0.012853622	0.012851715	2-carboxy-L-xylonolactone [ C6 H7 O7, tgt=35.30, overall=35.30 ]	(192.02486, 3275.26)(214.00659, 1068.642)
furaneol glucopyranoside	0.25322914	0.78995705	0.3182373	0.0877285	0.059604645	0.18203163	-13949289	-0.21352959	-0.58782387	-0.80767345	0.14037132	0.21195602	0.73049164	0.3742695	0.33073235	0.35331726	19393711	-0.14213562	-12180376	-7076.26	-16350014	-16312267	-0.78723335	0.075963974	-0.075963974	-0.150074	0.8712616	13838692	13521347	1023838	furaneol glucopyranoside [ C12 H17 O9, tgt=64.55, overall=64.55 ]	(287.07333, 9542.414)(288.07718, 995.46387)
(R)-3-amino-2-methylpropanoate	-0.41542816	-0.27910614	-0.24256516	-0.18413544	-0.31896782	-0.6074505	-0.7089443	-0.6141262	-0.47559547	-0.57375336	-0.25955963	-0.16745567	-0.3568287	-0.38737297	-0.19945145	-0.23041344	-0.6114464	-0.6842842	-0.5704689	-0.41604996	-0.022844315	-0.03658867	0.091199875	0.0999279	0.022844315	-0.05560875	0.17220116	0.15224266	-0.19558334	-0.074214935	(R)-3-amino-2-methylpropanoate [ C4 H9 N O2, tgt=87.42, overall=87.42 ]	(104.070816, 29598.66)(105.07341, 1600.9801)(106.07299, 34.49667)(126.054855, 1383.98)(127.04873, 55.11916)
cetyltrimethylammonium	-0.004757881	0.024561882	-0.03373432	0.008957863	-0.03918743	-0.15902233	-0.08836651	-0.020394325	-0.13645458	-0.16691113	-0.14237118	-0.01945591	-0.104655266	-0.09833431	-0.046557426	0.0117788315	-0.06421375	-0.03693676	0.07503414	0.10708523	-0.007092476	-0.025305748	0.1678667	0.16820431	-0.062127113	-0.071967125	0.10791302	0.0421381	-0.056988716	0.007092476	cetyltrimethylammonium [ C19 H42 N, tgt=85.83, overall=85.83 ]	(284.331, 53772.664)(285.334, 10731.864)
2,3-dioctanoylglyceramide	-16154089	-0.31011772	-14330263	-1395154	-0.10229111	-17299414	10541611	-0.3757763	11004944	-11883926	11121044	12892075	-0.18808556	11814175	12569962	-0.20629883	11884365	11907845	125037	-0.09901047	0.2708454	-0.04010582	-0.15606499	-16245832	-0.13310242	0.0827446	0.05603981	0.0063705444	11054668	-0.0063705444	2,3-dioctanoylglyceramide [ C19 H35 N O5, tgt=73.53, overall=73.53 ]	(357.2491, 8378.961)(358.25287, 1660.5055)(359.2421, 511.32697)(339.23492, 203.41)(358.2576, 2391.9336)(359.25745, 515.33997)(360.24606, 352.44)(340.24823, 3412.5422)(341.25577, 889.25995)(380.24667, 1062.5927)(362.2299, 93.93667)
dehydroabietadiene-diol	-0.38169956	-0.22272205	0.1816206	-0.34149456	-0.67299366	-0.2731123	-0.6798601	-0.9793253	0.41219044	0.09314823	0.30634785	-0.3769064	0.5075979	0.22485256	-0.33096218	-0.49285793	-0.18472004	0.3560934	-0.4993868	10123281	-0.013800621	0.33982563	0.021325111	0.6240492	-0.31968212	-0.107634544	-0.44627857	0.013800621	-0.27958202	0.45053387	dehydroabietadiene-diol [ C20 H30 O2, tgt=50.94, overall=50.94 ]	(303.22983, 1431.8755)(304.22733, 88.10915)(285.2205, 626.96234)(286.22977, 35.58111)
benzyl-glucosinolate	-0.033008575	13656575	13772	13635795	13813205	-0.14162445	13989226	13283289	-0.09339714	13945462	-0.12976456	0.033849716	-0.06475258	-0.051252365	13814024	-0.02676773	-0.092977524	-0.097429276	-0.0054912567	0.1086216	-0.13702774	-0.09928131	0.12597275	0.10624504	-0.024089813	-0.051094055	0.085271835	0.08930969	-0.012853622	0.012851715	benzyl-glucosinolate [ C14 H18 N O9 S2, tgt=41.49, overall=41.49 ]	(431.027, 4401.9785)(432.0312, 570.4874)(433.02435, 1498.1376)
(3R, 7S)-12-hydroxy-jasmonoyl-L-isoleucine	0.061230183	0.52373743	0.21704721	0.05418539	-1715631	-10530896	-11561217	-0.7189431	-11394067	-0.91406965	-0.47823858	-0.27256823	-0.36925936	-0.44744062	-0.4630456	0.13348627	-0.6731162	-11683812	-0.0021557808	-15183237	0.49784803	-0.27695036	0.824306	0.23405027	-0.23405027	0.2538476	-0.436543	0.6294513	-0.5687871	-0.42088175	(3R, 7S)-12-hydroxy-jasmonoyl-L-isoleucine [ C18 H28 N O5, tgt=63.43, overall=63.43 ]	(338.18912, 96.59)(361.18735, 2554.6733)(362.1843, 386.89664)(343.1745, 2833.5686)(344.17517, 286.85883)(345.1863, 100.12833)
ip/i-nitrophenyl-chitobiose	0.009579182	10602489	12375665	1149363	0.5745883	0.49457884	0.10551119	0.2685504	10528474	10918088	0.15477228	0.5261159	0.42986536	0.616755	0.721087	0.73305273	0.6378999	0.7258706	0.3427453	0.53165007	0.6994958	0.55237055	11364064	-0.7923274	0.10185099	-0.10185099	-0.29050398	-0.9321084	-1054565	0.15806246	ip/i-nitrophenyl-chitobiose [ C22 H31 N3 O13, tgt=52.99, overall=52.99 ]	(545.18604, 3095.44)(546.1863, 736.57996)(527.1725, 2749.1445)(528.17706, 505.41626)(529.18414, 1832.72)(530.18774, 95.01)(546.1991, 33182.32)(547.20233, 9382.2)(548.2012, 2781.5667)(549.2029, 605.49)(528.1854, 681.995)(529.1895, 271.93)(568.1741, 5174.8667)(569.17694, 3499.9583)(570.18304, 1436.1832)(571.1839, 318.83502)(572.19257, 128.59)(550.1617, 584.265)
tributyrin	0.15298176	14613543	16427126	16609392	0.25647068	13528585	-0.5077734	0.40873432	16204233	15335131	-2149562	-1875247	0.08489895	0.01733303	-0.5135164	0.28435612	-0.55409527	-0.32469082	-0.7120075	0.08400822	0.29123402	-0.40255642	0.15215969	-0.10633564	-0.22478008	0.10633564	0.36692524	-0.49211216	-21697016	0.51037884	tributyrin [ C15 H26 O6, tgt=85.44, overall=85.44 ]	(284.15637, 175.64)(303.178, 173.37915)(304.17636, 90.44)(285.16727, 1127.5503)(286.16733, 27.343332)(287.18054, 26.13)(325.16217, 1884.745)(326.16525, 253.48578)(327.1755, 73.017685)(307.15262, 1845.402)(308.15256, 832.41003)(309.15994, 73.625)
protoheme IX	-0.12030029	-0.13093948	13383544	-0.10859299	-0.112602234	-0.22891617	-0.18029785	-0.12776184	-0.18068886	-0.2640915	-0.21705627	-0.053442	-0.1520443	-0.13854408	-0.09314728	-0.11405945	-0.18026924	-0.184721	-0.092782974	0.02132988	13400591	131477	0.03868103	0.018953323	-0.11138153	-0.13838577	-0.0020198822	0.0020179749	-0.10014534	-0.07444	protoheme IX [ C34 H30 Fe N4 O4, tgt= ]	(612.1816, 3098.09)(613.16864, 1641.28)(614.16516, 68.14)(613.1812, 4977.085)(614.17944, 2107.755)(615.17993, 236.29999)(597.15985, 1012.44)
leukotriene-C4	-16691143	-16701782	-34300556	-16679436	-16683445	-16799759	-1675114	-16698605	-1675153	-16834934	-16787899	-29927654	-16722885	-32248154	-1666399	-16684902	-1675111	-32160406	-16663624	-16549511	0.13710117	0.023407936	0.93993473	0.847949	-16986961	0.04013157	-0.023407936	-0.1777811	-16486187	-18628464	leukotriene-C4 [ C30 H45 N3 O9 S, tgt= ]	(623.28436, 2647.339)(624.2873, 862.1264)(625.291, 125.96001)(646.2696, 242.15999)
4-amino-4-deoxychorismate	16809702	10205336	-4034006	-0.07237339	0.7088175	0.9633455	0.6845865	0.73258686	0.978425	1372922	0.58785343	0.7414541	-0.4151411	0.8372202	-35783157	-0.5211973	-1740279	0.087267876	0.60542583	0.62142277	-0.5657282	-0.19216824	-0.07284832	-0.191926	-0.1391859	0.10615635	0.48844814	0.4961958	0.4769373	0.07284832	4-amino-4-deoxychorismate [ C10 H10 N O5, tgt=34.86, overall=34.86 ]	(224.05734, 658.53284)(225.0585, 183.145)(225.06229, 798.3088)(207.05096, 794.6541)(208.06406, 1256.0758)(247.04288, 24799.488)(248.04651, 1892.9203)(249.03754, 24789.299)(250.0408, 2689.3052)(229.03317, 300.37)
5-methylthiopentyldesulfoglucosinolate	-18989983	-0.22717667	-49500647	-18978275	-18982285	-0.38581276	-5362932	-3992302	-42317886	-19133774	-0.24691963	-0.07005119	-0.17345619	-0.13640213	-0.1926136	-0.12029457	-0.29645348	-0.3222294	-0.19404602	-0.08573341	0.11683273	-0.006034851	0.16378593	0.13307571	0.010465622	-0.14308357	-0.006921768	0.006034851	-0.06896782	-0.14015579	5-methylthiopentyldesulfoglucosinolate [ C13 H25 N O6 S2, tgt=54.10, overall=54.10 ]	(355.11304, 1855.93)(356.11658, 117.885)(337.1039, 17522.225)(338.10757, 3990.2632)(339.1113, 519.80005)
3,5-dihydroxy-6,7-didehydro-12'-apo-&beta;-caroten-12'-al	-15942043	-159526825	-0.9521208	-0.72038746	0.7411709	-0.9491348	-0.6632347	0.15568733	11231232	-0.5288801	0.0515213	10789661	0.7235203	0.7189045	-1591489	0.5845394	0.7377033	0.5818558	0.6534157	0.6258354	0.664341	-11998053	-0.13996696	-1580279	0.58014107	0.69205856	0.8812485	-15819725	0.13996696	-15896183	3,5-dihydroxy-6,7-didehydro-12'-apo-&beta;-caroten-12'-al [ C27 H36 O3, tgt=56.86, overall=56.86 ]	(408.2737, 250.09)(409.26627, 1387.7)(409.27417, 1504.9358)(410.2837, 128.19333)(411.2731, 990.68787)(431.25723, 2599.6726)(432.25684, 861.9875)(433.2553, 1283.1326)(434.2625, 154.39)
3,4-dihydroxyphenylacetate	0.12382698	-0.13352585	206357	20922623	0.11377525	-0.17861366	-0.12552834	-0.117837906	19544868	-0.2245121	-0.3705597	21224651	-0.25565338	-0.24729538	-0.20450974	0.8886833	-0.15213203	-0.18864632	0.022153854	22404747	-0.73239326	-0.024160385	0.024160385	22891846	-0.17729759	0.7707939	-0.056907654	-0.053869247	21118183	0.13732338	3,4-dihydroxyphenylacetate [ C8 H7 O4, tgt=97.05, overall=97.05 ]	(167.03436, 3307.5134)(168.03833, 153.39104)(149.02367, 552528.56)(150.02669, 43543.203)(151.032, 4825.917)(152.03165, 758.11)
aloenin	-0.60937405	-0.64838886	-14148417	-14009428	-16204119	-17933302	-16511965	-15084562	-219102	-22739496	-20963964	-19778166	-20382032	-16261473	-24574404	-2561345	-2134101	-3059142	-2660098	-26925688	14474363	14903574	0.12803745	0.13242245	0.005543709	-0.005543709	-0.50080585	-0.46368313	-0.6563082	-0.5910597	aloenin [ C19 H22 O10, tgt=97.70, overall=97.70 ]	(392.10483, 2009.085)(411.12796, 1616.7428)(412.13135, 639.1387)(413.13272, 249.60501)(393.11627, 2340.4478)(394.12, 284.15002)(395.12927, 219.30501)(433.10965, 26001.996)(434.11322, 5461.073)(435.11584, 1466.061)(436.1184, 641.9)(415.0968, 853.85)
2-amino-6-hydroxymethyl-7,7-dimethyl-7,8-dihydropteridin-4-one	-1222641	-12721539	-11969547	-11411076	-13305569	-15740948	-14391556	-12175579	-14227505	-14158363	0.21933365	-22414284	0.061481476	0.060447693	-23304253	0.4395275	-0.055006027	-0.04054451	0.43753242	-13706188	-0.06493187	-0.0036258698	-0.07539749	21650448	0.37817383	0.3247738	25255337	0.0036258698	-0.008367538	-0.38114357	2-amino-6-hydroxymethyl-7,7-dimethyl-7,8-dihydropteridin-4-one [ C9 H13 N5 O2, tgt=75.69, overall=75.69 ]	(205.09755, 125033.63)(206.10043, 15572.6455)(207.10213, 1994.0801)(224.11194, 95.705)(206.10268, 5272.68)(207.10506, 558.81287)(208.09798, 111.2275)(246.09749, 1135.655)(228.08487, 4142.1567)(229.06845, 12419.949)
gibberellin Asub37/sub (closed lactone form)	25786505	25486784	22948942	22842302	18942919	17648592	27611132	2806548	19394732	18763685	0.6803179	0.86788654	18246164	17774343	0.8546419	0.73240185	21271143	21602526	0.62463665	0.6953802	0.035796165	-0.8287554	0.36848354	-12013369	11970739	1109622	-0.37995815	-0.5382929	-0.035796165	0.052628517	gibberellin Asub37/sub (closed lactone form) [ C20 H25 O5, tgt=96.50, overall=96.50 ]	(345.16913, 39088.953)(346.17258, 9075.385)(347.1787, 2591.4905)(348.18274, 241.605)(327.15704, 816.62744)(328.1622, 1436.29)(329.17072, 1573.11)(328.16156, 1060.547)(329.16315, 268.64053)(368.15445, 14548.119)(369.1588, 2736.931)(370.1659, 287.26096)
diisopropyl fluorophosphate	-14288069	11410913	0.91431427	-0.050626755	11552343	0.5285921	-14348066	0.8326645	-0.67404366	-1443186	-0.19253159	0.56081486	0.10073948	0.9653702	-0.16395378	0.83553123	-0.5258646	0.5496969	-0.28631592	10564117	0.42234516	-143543415	0.30554008	0.08772278	0.6392002	-0.8064327	-0.08772278	-141657505	-14267914	0.676981	diisopropyl fluorophosphate [ C6 H14 F O3 P, tgt=44.09, overall=44.09 ]	(184.06467, 395.15714)(166.0541, 2558.695)(167.05595, 92.41)(185.07556, 1689.7499)(186.07677, 2774.4573)(187.07722, 194.04251)(207.05188, 251.52002)(208.06415, 738.91)(189.04169, 2539.51)(190.04195, 103.41)(191.04085, 325.41)
2-hydroxypurine	-1795847	0.5213537	0.5484781	-17946762	0.5421953	-18067085	-18018467	-1796593	1211854	11422968	-0.10104656	-0.5608797	-0.20999432	-0.21561718	-0.11229229	-0.027132988	-0.11094952	0.27954578	-0.38317013	-0.28551197	0.29456043	-0.19307613	-0.49870777	0.08591747	-0.5520601	-0.6156397	0.115244865	0.16871548	-0.021040916	0.021040916	2-hydroxypurine [ C5 H4 N4 O, tgt=47.26, overall=47.26 ]	(137.04596, 9095.512)(119.03478, 1730.9126)(159.02835, 1496.204)
6-methylthiohexyldesulfoglucosinolate	-15269914	-13534932	-17051063	-12040706	-16636434	-0.86925936	-0.6614537	-13821616	-14838843	-0.54126406	-0.42041922	-25972762	-0.34708166	0.61765146	-0.37445784	-16213802	0.31260538	0.1228528	-0.15751028	-22492852	-0.43736506	0.20056581	0.9174695	0.87164545	-0.7008233	-20309625	-0.20056581	-0.23068762	0.7551255	0.9209466	6-methylthiohexyldesulfoglucosinolate [ C14 H27 N O6 S2, tgt=85.36, overall=85.36 ]	(369.12595, 2914.585)(370.1293, 358.11896)(371.13342, 418.1481)
hexadecanedioate	0.3136177	-20855465	0.4303608	-10255356	-0.2831688	-0.6860771	-0.9600811	-10348053	-0.4635563	0.5497627	-0.2868824	-0.70131874	-0.31684113	0.71507454	-0.33701324	0.2176094	-0.23054314	-10068035	0.7540474	-0.31783295	0.63975525	0.6464157	0.15777397	0.09475517	0.21050453	-0.39328003	-0.22693443	-0.6996269	-0.09475517	-0.41901207	hexadecanedioate [ C16 H28 O4, tgt=63.78, overall=63.78 ]	(285.20743, 447.83075)(267.1922, 1730.6398)(268.1892, 561.7606)(307.1881, 2164.921)(308.19186, 190.02895)(309.17697, 423.40625)(289.17548, 1542.0587)(290.17767, 186.43083)
dehydroscoulerine	-0.28242588	-0.22360039	-0.4551878	-0.38231087	-0.27472782	-0.41876125	-0.47889233	-0.42275906	-0.50227165	-0.7588234	-0.33174515	-0.05824852	-0.14978027	0.052959442	-0.05334282	-0.15513611	-0.31911278	-0.42238903	-0.2569027	-0.21580124	-163781	-16340353	0.08096504	0.24389076	-0.010723114	0.010723114	0.047376633	0.06485176	-0.26178455	-0.1032505	dehydroscoulerine [ C19 H18 N O4, tgt=68.67, overall=68.67 ]	(324.1224, 2942.4917)(325.1185, 555.6196)(325.13745, 620.88)
5-(hydroxymethyl)-2-methyl-4(1H)-pyrimidinone	16133547	16319094	1646327	17312784	14030733	13884363	17473383	18235025	17817278	17707224	0.087670326	0.13768673	-0.2597971	-0.2145338	-0.0061826706	0.23949528	0.50028706	0.17636013	0.19647312	0.12234402	0.3290472	0.32870197	0.034399986	-0.3344679	-0.13132763	0.104102135	-0.120596886	-0.034399986	0.09919834	-0.13682461	5-(hydroxymethyl)-2-methyl-4(1H)-pyrimidinone [ C6 H8 N2 O2, tgt=99.58, overall=99.58 ]	(141.06552, 122.50308)(123.055016, 24406.941)(124.05778, 1361.8092)(125.05961, 83.98)
3-keto-&beta;-D-galactose	0.8556576	0.7839031	0.7764435	0.89751625	0.9089756	0.8376732	11208305	11558247	11701775	10356178	-0.35013008	-0.005083084	-0.07104492	-0.45464134	-0.07110214	-0.53523827	-0.88959694	-0.38961792	0.44937325	-0.75579834	-17204891	-12021494	0.23085976	-26657782	0.4853363	0.5396862	0.21173286	-0.15823746	-524.521	524.521	3-keto-&beta;-D-galactose [ C6 H10 O6, tgt=86.67, overall=86.67 ]	(160.03682, 6594.9336)(161.03995, 1167.027)(162.05035, 99.93625)(179.05667, 876.1522)(180.05281, 242.7)(161.04446, 588.41064)(162.05801, 56.105)(201.03796, 1419.6445)(202.0345, 235.71695)(203.03198, 1904.9916)
4-hydroxy-2-oxo-heptanedioate	-14092159	-12001591	-12652111	-14630241	-18378849	-19471779	-14222813	-18147001	-15790787	-1828333	-0.010848999	0.20830154	-0.049531937	-0.08209038	0.07471466	0.018564224	-18199509	-1820396	-0.12073898	0.022022247	-17279968	-0.61693	-0.6712513	-0.37706757	-0.026948929	0.026948929	0.08908653	0.06591034	0.13686943	0.13221169	4-hydroxy-2-oxo-heptanedioate [ C7 H8 O6, tgt=80.30, overall=80.30 ]	(189.04039, 7915.401)(190.04375, 412.33734)(191.04149, 148.83)(171.02791, 1089.6871)(172.03719, 44.15)
2-naphthol	15863962	15830239	15658244	15651685	16199448	16067265	15938988	1601163	15203049	15222492	-0.21705627	-0.053442	15260062	15173878	-0.09314728	-0.11405945	16009188	1601706	-0.092782974	0.02132988	-0.22431946	-0.18657303	0.03868103	0.018953323	15403888	15405281	-0.0020198822	0.0020179749	-0.10014534	-0.07444	2-naphthol [ C10 H8 O, tgt=85.22, overall=85.22 ]	(145.06438, 5261.3403)(146.06898, 401.25876)(147.0802, 119.932495)(127.05255, 189.16)
vinorine	-0.581512	-0.43974543	-20443778	0.57891417	-0.68319273	0.09235239	-10223918	-0.5186181	-0.1995101	-6604.19	0.19797945	-0.60220194	0.37669706	0.17918539	-15499985	0.35441923	0.08846331	-14803414	0.4937377	0.07459593	-0.3367524	0.11354303	-0.19815302	-0.11354303	-13549628	0.25709105	0.4928813	0.3454423	0.2438817	-10099206	vinorine [ C21 H22 N2 O2, tgt=57.60, overall=57.60 ]	(334.16888, 650.085)(335.16364, 174.1125)(316.15683, 1685.293)(317.15884, 111.916664)(335.17957, 361.91248)(336.17276, 77.043335)(337.1788, 2312.22)(357.15756, 1476.9396)(358.16202, 1088.8163)(359.1635, 76.33)
leukotriene-D4	-0.104372025	0.892231	0.6034336	-14607239	-0.839818	-0.08731842	-10747118	0.2256813	-0.9762821	-19164963	-10156393	-0.35591984	-0.6944933	0.5649309	-0.90858936	-0.653059	-15383661	-0.7873297	-0.37122345	0.64954185	-15496607	0.16991997	4787588	-14733086	45968323	-16621885	4685486	0.5686703	-11410675	-0.16991997	leukotriene-D4 [ C25 H39 N2 O6 S, tgt=47.88, overall=47.88 ]	(495.25638, 7688.803)(496.2598, 2553.9963)(497.2599, 1483.1968)(498.2582, 433.08667)(477.2448, 1881.96)(478.24835, 327.3943)(478.24576, 385.24286)(479.2531, 109.60429)(518.2438, 525.9921)(519.2418, 186.38876)
sinefungin	-0.6267195	-0.6402054	-0.7774687	-0.41750336	-0.77266693	-0.50891113	-0.44335365	-0.78590965	-10332155	-1111661	0.09704018	0.39320946	0.3769169	0.4331932	-0.020399094	0.5417862	-0.20653152	-0.5284653	-0.005191803	-0.40921974	0.65312386	0.6929054	-0.42221928	-0.605855	0.29076195	0.23072815	-0.45196724	-0.51530075	-0.0712986	0.0712986	sinefungin [ C15 H24 N7 O5, tgt=69.47, overall=69.47 ]	(387.1617, 3022.2903)(388.16452, 342.4323)
deferoxamine	-0.16865253	-0.2967701	-0.18288136	0.2707491	0.069815636	-0.2088728	-0.054306984	-0.62218094	-0.2989092	-0.16725636	-0.6042814	-0.5279684	0.095695496	0.46840668	-0.35669422	-0.1982832	-0.44702053	-140195465	-0.19416904	-0.14727116	-0.61555386	-0.040634155	0.2669983	-0.039850235	-0.058796883	0.039850235	-0.24345398	0.09163475	0.99604416	0.9027605	deferoxamine [ C25 H49 N6 O8, tgt=64.22, overall=64.22 ]	(543.34924, 1028.5083)(544.3609, 354.52112)(545.3606, 80.075)(562.377, 124.136665)(544.3684, 1377.4237)(545.373, 407.7643)(566.3442, 1220.207)(567.3468, 327.758)(568.34393, 299.51752)
iN/i-acetyl-&alpha;-D-glucosamine	-0.45974922	-0.5279293	-29902353	-0.62719536	-0.69417953	-0.47421455	-0.75918007	-0.6146183	-1529829	-0.51817894	0.042167664	0.16917229	0.35570335	0.2380352	0.26514626	0.23619843	0.25191307	0.13590622	0.24275017	0.47216415	0.004705429	0.10831833	0.055021286	-0.16342735	-0.014480591	-0.21138573	0.023500443	0.039115906	-0.004705429	-0.063150406	iN/i-acetyl-&alpha;-D-glucosamine [ C8 H15 N O6, tgt=46.94, overall=46.94 ]	(221.09106, 368.98666)(222.09558, 84.99)(222.09624, 208.61783)(204.08699, 5520.913)(244.0794, 95.72)(226.07188, 1226.1765)(227.07872, 274.62332)
9-methylthiononylhydroximoyl-cysteinylglycine	0.9550476	0.9689846	10891476	11360855	0.5960369	0.4491768	0.7606411	-27676477	0.5575447	0.48579597	0.928772	10953388	0.86527824	0.87503433	14002361	14025459	0.9287739	0.9979553	0.86766434	10162277	0.3611908	0.42054558	-0.032707214	-0.04008484	-0.096128464	-0.10153961	-0.032966614	0.032707214	0.15361977	0.23350716	9-methylthiononylhydroximoyl-cysteinylglycine [ C15 H29 N3 O4 S2, tgt=69.24, overall=69.24 ]	(379.15686, 27997.697)(380.16028, 4720.9355)(381.16254, 793.11957)(382.1499, 88.92)(361.1444, 100.89)(402.15683, 730.2857)(403.1597, 107.175)(404.1575, 153.89499)(384.13202, 252.84602)
kinetin-7-iN/i-glucoside	-0.078804016	-0.12692642	0.027563095	0.061107635	-0.37308502	-0.3337593	-0.12156296	-0.072078705	-0.17665672	-0.23046303	0.2013588	0.37205505	0.46163177	0.41569138	0.29133034	0.27810287	0.37482262	0.3699093	0.06167221	0.17577362	0.36629677	0.2628708	-0.17436981	-0.29167938	0.08462334	0.02863121	-0.09214592	-0.05457878	-0.02863121	0.10642624	kinetin-7-iN/i-glucoside [ C16 H19 N5 O6, tgt=90.93, overall=90.93 ]	(378.139, 22749.588)(379.14313, 3757.1018)(380.14493, 580.6007)
16,17-dihydro-16&alpha;,17-dihydroxy gibberellin Asub12/sub	-0.2237835	-0.21956825	0.32095337	0.28420258	-0.26021576	-0.349638	0.14264679	0.20095062	-0.25452995	-0.3444233	-0.6461048	-0.52062416	0.49725342	0.52233124	0.39029884	0.27921295	-13359451	-12690182	-35716476	0.81975555	-0.06759262	-0.05474472	0.025539398	-0.025539398	-0.07690239	-0.12932205	0.18395996	0.16937065	0.24905014	0.23921394	16,17-dihydro-16&alpha;,17-dihydroxy gibberellin Asub12/sub [ C20 H28 O6, tgt=95.71, overall=95.71 ]	(346.1728, 338.19156)(365.19205, 735.5491)(366.19547, 127.87333)(347.1836, 3222.3787)(348.19272, 1323.7114)(349.19397, 2188.441)(350.1984, 73.89333)(387.1795, 10174.646)(388.1814, 4666.7695)(389.19247, 11781.35)(390.19623, 2813.71)(369.16705, 3813.2834)(370.17032, 942.84784)(371.17477, 99.279175)
formononetin-7-iO/i-glucoside-6''-malonate	0.34090853	0.0702405	-0.13702917	-0.14820242	-0.07045317	-0.0687871	0.017646313	0.053221226	0.14242029	0.060722828	-14572382	-0.22652769	-0.11962175	-0.029962063	0.16174555	-0.4004388	-0.23402643	-0.16181898	0.91722345	-14333996	-0.37217283	-0.15448713	-0.34599924	0.35073042	0.2743392	0.8768735	0.23019838	0.15448713	-14455471	-14429766	formononetin-7-iO/i-glucoside-6''-malonate [ C25 H23 O12, tgt=71.23, overall=71.23 ]	(515.11816, 2261.7864)(516.1212, 247.07332)(497.10416, 3039.054)(498.10718, 444.208)
1,2-dioctanoyl-3-methyl-1,2,3-butanetriol	-0.96288204	-29581785	-1158431	-11210432	-13103476	-14448156	-12928915	-12150202	-0.9278879	-0.9629526	-20309591	0.102871895	-0.16735172	-0.17744541	-0.07635784	-0.06843662	-0.1922102	-0.19530773	-0.14568233	-836.372	-0.03636837	0.10074711	0.4894495	0.10057354	-0.22064304	-0.24893475	0.056017876	0.03636837	-0.1950121	-0.21967602	1,2-dioctanoyl-3-methyl-1,2,3-butanetriol [ C21 H40 O5, tgt=93.68, overall=93.68 ]	(354.28366, 5548.715)(373.295, 283.56)(355.2862, 5617.151)(356.36456, 1691.6233)(357.27917, 1119.3634)(358.2789, 80.06)(395.2763, 12735.214)(396.2791, 3105.8462)(397.2811, 550.916)(377.2659, 51708.21)(378.2682, 13094.35)(379.26926, 2884.7095)(380.27542, 638.1368)
D-glucarate	-13165979	-16121857	0.11435604	-1320919	-11003962	-16219833	-0.4388342	-15798216	-16171604	-0.4535513	-0.14179897	-12070255	0.14137554	-0.15220356	0.84481335	-0.9838066	0.5316782	-0.5884752	0.21396923	0.114100456	11208792	0.12623692	-0.6617851	0.36799145	-0.7286501	-11028214	-0.27780533	-0.12623692	0.42073727	0.84891224	D-glucarate [ C6 H8 O8, tgt=73.18, overall=73.18 ]	(190.01273, 19522.96)(191.01556, 968.05414)(192.01134, 1121.9663)
UDP-iN/i-&alpha;-D-acetylmuramate	0.8356199	0.7121086	0.85238075	0.8204708	0.72902584	0.49919605	0.7244692	0.81414604	0.6448631	0.49152184	0.4635048	0.71959496	0.8197775	0.9318142	0.8429556	0.80796146	0.672513	0.7765293	0.5557003	0.6258745	0.10383797	-14759564	-1453431	-0.080965996	-14684373	0.30059242	0.080965996	-0.6394043	0.5191946	0.5462475	UDP-iN/i-&alpha;-D-acetylmuramate [ C20 H28 N3 O19 P2, tgt=34.41, overall=34.41 ]	(659.07886, 3065.7683)(660.0823, 582.54846)(661.09467, 1075.073)(662.0987, 77.45334)(681.06104, 1115.04)(682.0593, 78.52)
D,L-5-fluorotryptophan	-0.17540073	-0.21745205	-0.59943295	-0.71586895	-14184423	-0.3948803	-0.13123322	-0.48533726	0.015958786	-14335913	0.16072273	-0.63943386	-142238655	-0.30488396	-141649685	0.4011345	-0.23789597	0.91236496	-14164604	-14050491	18449078	-0.4588089	-0.6150236	-0.337121	0.24659538	-14210207	0.76944256	0.7384062	-0.0976572	0.0976572	D,L-5-fluorotryptophan [ C11 H11 F N2 O2, tgt=17.88, overall=17.88 ]	(245.0695, 8254.351)(246.07568, 407.38474)(247.06363, 1667.944)
11&alpha;-hydroxy-&beta;-amyrin	-0.42459774	-0.50005054	0.030831337	-0.0023260117	-0.032120705	-0.9193659	-0.16590023	-0.09701061	-0.8446131	-11639814	-0.2774229	-0.2569399	0.020598412	-0.033621788	-0.50401783	-0.33332157	0.0898447	0.13037777	0.06921482	-0.017455101	-0.19212055	-0.22382832	0.1791048	0.23479176	0.03775692	-0.03775692	-0.08730984	-0.18424702	0.1582613	0.20315266	11&alpha;-hydroxy-&beta;-amyrin [ C30 H50 O2, tgt=56.32, overall=56.32 ]	(424.3624, 3034.7231)(443.38773, 154.10786)(444.40335, 83.5075)(425.37503, 3383.5984)(426.3812, 724.42017)(427.38446, 1559.9534)(428.38055, 89.212494)(465.37247, 4724.7275)(466.37372, 1435.8313)(467.38254, 1751.0946)
io/i-phenanthroline	2252861	2414154	17728748	-18070143	-18074152	22455978	19721336	-18089312	-18142239	2276535	21353703	-18014992	23712902	23204803	25011997	14247665	24110794	21309986	20964432	-4497794	-4563016	17606354	-17606354	24111767	-3706131	2401785	2670185	-40897446	-18061695	22124786	io/i-phenanthroline [ C12 H8 N2, tgt=8.58, overall=8.58 ]	(180.06769, 1464.4381)(181.05086, 7257.1255)(203.05403, 1465.565)(204.05766, 1166.91)
dihydroconiferyl aldehyde	-0.47387695	-0.34674263	-0.3972187	-0.35526848	-0.36990356	-0.5547905	-0.5143242	-0.47564316	-0.5307903	-0.6253071	-0.19232559	-0.02929306	-0.17363739	-0.12223053	-0.13241768	-0.17596817	-0.27178955	-0.31113815	-0.20948792	-0.14758873	0.026649475	-0.026649475	0.11140442	0.10688591	-0.04983139	-0.07834625	0.04810524	0.051347733	-0.09272385	-0.06573868	dihydroconiferyl aldehyde [ C10 H12 O3, tgt=86.47, overall=86.47 ]	(181.08731, 1052.2908)(182.08218, 87.9395)(163.07578, 47204.535)(164.07918, 5262.0737)
DMSP-amine	0.5176048	0.35928535	0.5714741	0.55496216	0.26683617	0.3700962	0.6710205	0.85004807	0.36442375	0.27680016	-0.66821194	-0.46998405	-0.29870224	-0.35214424	-0.31040955	-0.3614235	0.16143608	0.30174446	0.2010727	0.2383461	0.47252083	0.46783066	-0.23726463	-0.4182377	0.0059776306	-0.0059776306	0.18918037	0.15878487	-0.14861298	-0.16427612	DMSP-amine [ C5 H15 N S, tgt=67.84, overall=67.84 ]	(144.08086, 8308.62)(145.08409, 975.258)(146.09085, 143.93867)
gibberellin Asub8/sub-catabolite	28286653	2853785	23776832	-0.018288136	0.0828948	-0.16927576	2592835	263551	22517467	2185986	15374942	17034392	25279737	26473565	39876046	17333646	17726464	1845551	18534207	1966125	0.07992029	-0.02222395	-13337219	-13356947	0.8316846	0.78513765	-1337792	-13373882	0.23508501	0.02222395	gibberellin Asub8/sub-catabolite [ C19 H20 O7, tgt=70.03, overall=70.03 ]	(342.11566, 5569.4297)(343.11758, 1093.2144)(361.1272, 2344.1172)(362.13074, 270.24918)(363.13937, 76.515)(343.1154, 129.14)(383.1096, 1994.4169)(384.11362, 224.65875)(365.10504, 19192.75)(366.10864, 2820.457)(367.09952, 19245.236)(368.1031, 3208.1785)
1-phenylpropane-1,2-dione	-0.20261383	-0.1663189	-0.19721985	-0.18120003	-0.19720078	-0.30433846	-0.30101013	-0.2551918	-0.3036461	-0.39456177	-0.19101334	-0.054079056	-0.20022583	-0.16299438	-0.12217522	-0.14417839	-0.20594215	-0.17510605	-0.16495705	0.011886597	0.07484436	-356.674	0.16095734	0.10841179	-0.048353195	-0.084049225	0.06469917	356.674	-0.08175659	-0.09472847	1-phenylpropane-1,2-dione [ C9 H8 O2, tgt=87.22, overall=87.22 ]	(149.05986, 24846.963)(150.0632, 2672.6829)
CDP-choline	1492213	14954284	15101485	1497185	14851106	148325815	147823715	14849026	14423632	14403242	14385352	14242327	14372682	14431727	14309465	14158278	14515177	14605424	-0.092782974	0.02132988	138279085	14154946	0.03868103	0.018953323	-0.11138153	-0.13838577	-0.0020198822	0.0020179749	-0.10014534	-0.07444	CDP-choline [ C14 H25 N4 O11 P2, tgt=80.12, overall=80.12 ]	(487.09955, 2428.0845)(488.10263, 286.8555)(489.09912, 93.91)
gypsogenin-28-beta-D-glucoside	-0.045969963	-0.093491554	-0.10302639	-0.12817478	0.12930202	-0.057370186	-0.035725594	0.07661915	-0.1072073	-0.21213818	-0.23480129	-0.08245373	-0.194911	-0.07801342	-0.122805595	-0.097065926	-0.19064999	-0.101901054	-0.024895668	0.041422844	0.017479897	0.04391384	0.14108372	0.16444683	-0.026478767	-0.10531902	-0.017479897	0.10408306	-0.041365623	-0.0907774	gypsogenin-28-beta-D-glucoside [ C36 H56 O9, tgt=82.00, overall=82.00 ]	(615.37836, 673.31)(616.3867, 28.284998)(617.4053, 27.76)(655.38055, 3876.5886)(656.3847, 1627.7883)(657.39294, 802.56335)(658.39996, 22.932858)
(S)-2-amino-3-(3-hydroxy-4-oxo-4h-pyridin-1-yl)propanoate	0.07278824	0.09323311	-0.013303757	0.04121971	-0.22622299	-0.43118668	-0.13649559	0.03261757	-0.16707039	-0.1784172	0.060581207	0.24253845	0.28673935	0.3257084	0.14539528	0.10724068	0.56106186	0.59121513	0.23316574	0.35339546	0.36153412	0.28796768	-0.3977623	-0.39253235	0.06080818	0.065755844	0.0022239685	-0.080934525	-0.074502945	-0.0022239685	(S)-2-amino-3-(3-hydroxy-4-oxo-4h-pyridin-1-yl)propanoate [ C8 H9 N2 O4, tgt=75.52, overall=75.52 ]	(198.06316, 11069.61)(199.07053, 1178.644)
24-methyldesmosterol	0.09808445	0.15552616	0.14340305	0.42140102	0.047350883	-0.012776375	0.23186779	-17917515	-17970444	0.23596668	-0.30883694	-0.1333723	-0.18365955	-0.22699833	-0.15691662	-0.30230427	0.4161501	0.5184469	0.36365604	-2228568	-0.12769222	-0.19270802	0.53379154	0.51168156	0.33046627	-0.19802189	-0.0047712326	0.05128193	0.0047712326	-0.14058018	24-methyldesmosterol [ C28 H46 O, tgt=57.60, overall=57.60 ]	(380.33636, 16600.9)(381.33902, 3923.9988)(382.3419, 647.745)(399.35742, 6515.4346)(400.3625, 1696.6361)(401.36328, 169.15237)(421.3412, 6702.1587)(422.34302, 2727.4683)(423.35184, 899.39307)
4-methoxy-3-indolylmethylisothiocyanate	14375521	14323972	14273296	14581688	14237371	13539505	14162391	14010909	14059442	14045542	-0.12976456	0.033849716	-0.06475258	-0.051252365	-0.0058555603	-0.02676773	-0.092977524	-0.097429276	-0.0054912567	0.1086216	-0.13702774	-0.09928131	0.12597275	0.10624504	-0.024089813	-0.051094055	0.085271835	0.08930969	-0.012853622	0.012851715	4-methoxy-3-indolylmethylisothiocyanate [ C11 H10 N2 O S, tgt=46.92, overall=46.92 ]	(200.04091, 2318.3342)(241.04083, 386.90002)(223.02702, 656.6149)(224.02608, 369.90695)
5-deoxy-D-glucuronate	1761655	17593582	17661486	17682951	17792645	17555054	17987734	18051535	17946846	17851242	-0.21705627	-0.053442	-0.1520443	-0.13854408	-0.09314728	-0.11405945	1474774	14638795	-0.092782974	14682662	-0.22431946	-0.18657303	0.03868103	0.018953323	-0.11138153	-0.13838577	-0.0020198822	0.0020179749	14091763	14417162	5-deoxy-D-glucuronate [ C6 H9 O6, tgt=86.67, overall=86.67 ]	(159.02855, 1528.142)(160.03624, 18642.89)(161.0399, 1251.179)(162.05025, 93.17334)(200.03047, 813.97003)
L-lysine	0.52241135	-13408794	-0.746706	-0.40743828	10445404	-0.66168976	-17497063	-10697842	-0.10814667	-25969515	0.95145607	-0.4876976	14646664	-0.48142624	18999958	-0.34685135	0.097120285	-0.06578827	-0.49930573	0.86300087	-0.69599724	0.77400017	-0.5238781	0.92090607	-0.32497978	0.7486553	-0.98646545	-19207087	0.7497959	0.32497978	L-lysine [ C6 H15 N2 O2, tgt=98.32, overall=98.32 ]	(147.11441, 420.985)(148.11559, 44.58)(129.1024, 14473.969)(130.10484, 970.75244)(131.11598, 71.613205)(170.104, 74.6)
(22&alpha;)-hydroxy-cholestanol	-0.79688644	-0.90526676	0.6625109	0.8357496	-14912558	-12230225	0.56328106	-12174616	-0.80921173	-0.60728455	-0.2167921	12001543	-0.62055206	0.2888136	-15853005	13328962	-0.2503481	-0.93680763	0.25641346	0.5542612	-0.033576965	-15946431	18801947	18300104	-1587124	-15898244	0.07688236	0.033576965	-0.09409523	0.1463995	(22&alpha;)-hydroxy-cholestanol [ C27 H48 O2, tgt=49.57, overall=49.57 ]	(404.36288, 1124.1666)(405.36447, 59.379997)(386.3609, 185.543)(387.3623, 237.4657)(409.3421, 993.0864)(410.3457, 1180.962)(411.35675, 153.58153)
3-methoxy-4-hydroxy-5-iall-trans/i-hexaprenylbenzoate	-0.13566875	-0.14812565	-0.3170576	-0.05528736	-0.13101673	-0.22362995	-0.2688303	-0.19248104	-0.33969402	-0.25208187	-0.23520374	-0.14519024	-0.09145832	-0.13088894	-0.09702206	-0.1378622	-0.2496748	-0.23253155	-0.14076138	-0.13706684	-0.20077991	0.0023641586	0.15045452	0.08386707	0.040795326	-0.008301735	-0.0088682175	0.19055462	-41483717	-0.0023641586	3-methoxy-4-hydroxy-5-iall-trans/i-hexaprenylbenzoate [ C38 H55 O4, tgt=64.55, overall=64.55 ]	(575.41034, 2687.114)(576.4102, 1833.5054)(577.41284, 299.90308)(578.41364, 44.167503)(557.4011, 54.63)(558.4052, 1790.8485)(559.4083, 526.196)(560.4109, 227.05449)(598.41113, 106.843346)(599.39233, 186.58667)
2-descarboxy-cyclo-dopa	0.6950693	0.6381502	0.6944113	0.762084	0.61887836	0.4804716	0.73206615	0.76632786	0.48896313	-18492016	-0.7416029	-0.47401714	-0.7806654	-0.654397	-0.5797758	-0.75145435	-0.41031742	-0.5045748	-0.54249287	-0.4136324	0.060139656	0.14243984	-0.084469795	-0.0970335	-0.117388725	0.12133503	0.17671871	0.29329586	-0.19466114	-0.060139656	2-descarboxy-cyclo-dopa [ C8 H11 N O2, tgt=78.05, overall=78.05 ]	(135.06575, 279.41116)(154.08699, 177.96762)(136.07536, 31184.566)(137.07466, 2569.528)
5,8,11,14-eicosatetraynoate	-28789368	-30980606	-25690517	-25353346	-16561018	-16677332	-16628714	-16576178	-0.71066	-16712507	-0.35873413	-26138763	0.78326225	-24204836	0.21508408	0.12719536	11555862	11919403	-0.18304634	-0.060045242	0.2972355	-0.68915653	0.0633831	0.06008911	-2528699	-0.06008911	0.17310333	-23047695	-0.7779484	0.3693905	5,8,11,14-eicosatetraynoate [ C20 H23 O2, tgt=59.75, overall=59.75 ]	(295.17038, 3313.7314)(296.16516, 489.28754)(296.17648, 870.01)(297.166, 67.25)(318.16028, 6437.7896)(319.16064, 979.93805)
secologanin	0.10576916	0.11663151	0.108345985	0.1800623	-0.9014387	0.08671665	-0.42046452	-0.3462057	-0.4633608	0.07191944	-0.09383869	0.0891428	0.0131139755	0.041190147	0.11040211	0.05749798	0.0041151047	0.025084496	0.15756512	0.26891994	-0.03275585	-0.15109348	0.046278954	0.03700733	-0.0879488	-0.084456444	0.046387672	0.046887398	-0.0268507	0.0268507	secologanin [ C17 H24 O10, tgt=98.97, overall=98.97 ]	(389.14383, 356.37332)(371.1331, 15694.718)(372.13666, 2998.1824)(373.14474, 1890.8795)(374.1495, 211.02208)(411.12524, 6586.6226)(412.12888, 1086.3575)(413.13983, 586.755)(393.11508, 98244.37)(394.11832, 18192.314)(395.12164, 3658.7664)(396.12393, 191.34996)
4,21-dehydrogeissoschizine	-0.87648964	25447998	-0.6755295	-0.68128395	-11407757	2253601	-0.18571854	2231.6	-10591278	-0.97919655	23191223	-0.6664467	-0.52637863	25444374	-0.35997677	24076557	2397972	-0.89277554	23473606	26707363	-0.43660736	-13455172	0.03583908	0.21745396	-11496801	24486618	-0.03583908	26710358	2517868	-0.1573677	4,21-dehydrogeissoschizine [ C21 H23 N2 O3, tgt=41.87, overall=41.87 ]	(351.17392, 146.48999)(333.16354, 3791.6838)(334.16696, 342.8025)(334.1699, 3743.7883)(335.17825, 1329.0671)(336.18338, 83.99625)(374.15714, 1033.38)(356.15305, 1139.2416)(357.16193, 501.13004)(358.15515, 288.55)
octanal	-0.17927456	-0.24898052	-0.33842754	-0.23693752	-0.20899677	-0.26790142	-0.25146198	-0.32895184	-0.300025	-0.38472462	-0.041441917	0.255023	0.039156914	-0.008532524	0.039708138	-0.29163837	-0.33743763	-0.26134205	-0.19600773	0.19251156	-0.6685953	-0.70382977	-0.021307945	0.176013	0.05210781	-0.026337624	0.15906811	0.30745602	-0.28781986	0.021307945	octanal [ C8 H16 O, tgt=82.71, overall=82.71 ]	(129.1269, 1050.9696)(130.12292, 122.64918)(111.11646, 7395.352)(112.12019, 451.71002)(151.11118, 378.26233)(152.10599, 281.0122)(133.10062, 1941.8561)(134.1036, 24.02)
heliocide H1	0.041017532	-0.24561787	-0.5419903	-0.16532421	-0.33202553	-0.37538052	-0.06984615	-0.41395378	-0.37333202	-0.25218105	-0.11664581	0.034501076	-0.40038395	-0.1768341	0.2121458	-0.1401434	0.122704506	-0.2485466	-0.13137913	0.0410614	-0.016475677	-0.20653248	-0.21687222	0.3168373	0.31953335	-0.1556549	0.11260128	0.20221901	-0.12458992	0.016475677	heliocide H1 [ C25 H29 O5, tgt=58.77, overall=58.77 ]	(409.1979, 337.42572)(391.1899, 2430.8894)(392.19205, 419.28036)
primary fluorescent chlorophyll catabolite	16287794	14966631	15004587	15443811	15131025	13539762	14983912	14986677	13093405	13114271	15970144	18027315	1989049	19834013	12233267	13013754	0.780715	17274618	22754679	22769098	5102.16	-5102.16	10694094	12170839	0.4526434	-0.12125492	-0.21202564	0.47124958	-12632227	-0.6499119	primary fluorescent chlorophyll catabolite [ C35 H38 N4 O7, tgt=68.34, overall=68.34 ]	(626.26215, 58.15)(608.2691, 1892.3269)(609.26917, 2952.2368)(610.2726, 869.6067)(611.2759, 94.582504)(627.2761, 16729.53)(628.2793, 5764.554)(629.28235, 1349.2039)(609.26917, 4779.78)(610.2723, 2039.98)(611.27765, 191.83)(631.25116, 263.73)
palmitoleyl-CoA	89840975	9047153	8552298	8263373	8508647	825902	854311	8632141	8478909	8359237	66306458	-67523937	68609934	6825506	6862872	6910863	70252256	72164145	72221985	7166397	-6923271	67633944	66799974	-66799984	71611204	68744373	-67009716	67202597	-6799097	-67733917	palmitoleyl-CoA [ C37 H60 N7 O17 P3 S, tgt=75.26, overall=75.26 ]	(999.2953, 1714.9435)(1000.2983, 972.6273)(1001.3037, 133.35599)(1004.2794, 1104.9363)(1005.2851, 562.28766)
D-galactosylononitol	1103365	10910587	10215015	10274429	0.8825264	0.68301964	13189468	14330292	12056808	10952301	0.004547119	0.15186691	0.25857925	0.28180885	0.3423462	0.35967255	0.1808033	0.2772541	0.13261223	0.2829342	0.37724876	0.36000633	-0.23524475	-0.27420807	0.12436485	-0.031064987	-0.1504879	-0.15590286	0.031064987	0.07704735	D-galactosylononitol [ C13 H24 O11, tgt=99.35, overall=99.35 ]	(338.11392, 75.38)(339.12827, 331.89526)(361.11008, 26103.545)(362.11343, 3796.865)(363.11566, 583.2303)
1-18:2-2-18:3-monogalactosyldiacylglycerol	-14758034	-10714893	-10907459	-10677605	-10819778	0.50170326	26245823	0.32962036	-0.9695473	-0.9416714	-17413082	-10206528	-10441856	-13875217	-13007622	-0.92871857	-0.9985943	-11637878	-10566082	-13089733	2029995	31188812	0.33284378	-0.13552094	-1982441	0.13552094	0.26190758	-0.86953735	-0.9438343	-16133118	1-18:2-2-18:3-monogalactosyldiacylglycerol [ C45 H76 O11, tgt=81.66, overall=81.66 ]	(792.5231, 103.45)(775.5357, 4516.783)(776.54205, 3635.5)(777.547, 1218.595)(778.5494, 185.3)(797.51556, 16624.768)(798.5186, 8278.265)(799.5221, 2116.5715)(800.52454, 1965.68)(801.5361, 497.11337)
iall-trans/i-retinal	-16235168	0.37353802	0.089959145	-16223461	-1622747	0.49601078	0.28319263	0.18551922	-16295555	-1637896	0.3057909	-16168308	-1626691	-1625341	0.5689573	-16228928	-16295135	-16299587	-0.1669321	0.800107	0.094088554	0.028899193	0.46186543	0.74868107	-1622625	0.236516	-16116886	-1611285	-0.028899193	-16189308	iall-trans/i-retinal [ C20 H28 O, tgt=51.84, overall=51.84 ]	(285.22058, 1189.3892)(286.2274, 68.713326)
L-saccharopine	-1535634	-38808775	-1300601	-13468714	-15567961	-16356459	-11846151	-10784521	-1402051	-41650267	0.4798708	0.51445484	10090837	0.9070883	-19436388	-5395009	-0.43890667	0.6936598	-22179098	-17973337	-0.012778282	-0.083462715	0.31169605	0.16350842	14415941	13004923	0.012778282	-0.11781025	-15402746	-14844999	L-saccharopine [ C11 H19 N2 O6, tgt=78.03, overall=78.03 ]	(275.12344, 933.7454)(276.12253, 440.665)(257.115, 10749.124)(258.1176, 2602.9026)(259.12158, 1451.6295)(260.12338, 80.55)(258.11685, 451.72336)(298.1133, 23746.932)(299.12015, 4190.269)(300.12482, 315.07306)
imeso/i-diaminopimelate	0.4000287	0.74035597	0.8825984	-10870109	0.83311796	0.65641165	0.46781683	0.52583075	0.94908285	-0.07394552	-0.38259935	-0.16457415	-0.5904193	-0.32052946	0.3760085	-0.6859021	0.23487425	-0.80179644	-0.5218587	0.46897554	-22712407	-0.80648565	0.5199666	0.06786966	-0.04722166	-0.7654376	0.04722166	0.5419078	-0.41035223	0.07718992	imeso/i-diaminopimelate [ C7 H14 N2 O4, tgt=57.20, overall=57.20 ]	(190.09567, 484.21002)(191.10449, 2836.9568)(192.1015, 218.05307)(193.0998, 245.235)(173.09415, 17307.078)(174.0975, 2440.7898)(175.09814, 7161.14)(213.08705, 929.15576)(214.08264, 41.15)(195.07533, 434.89774)(196.05936, 2324.0352)
bisdemethoxycurcumin	-0.36084175	-0.4731121	-34026337	-0.6815548	-0.4897442	-13457737	-3731883	-32737474	-38286362	-37648277	0.39583778	0.41703796	0.8574772	0.7742424	-0.4466343	-0.6487713	0.6460514	0.49645042	-0.5953789	-0.7314377	-0.0916481	-0.12237167	0.29166222	0.18079376	1316822	11736641	-0.010402679	0.010402679	-0.7234993	-0.856493	bisdemethoxycurcumin [ C19 H16 O4, tgt=93.84, overall=93.84 ]	(291.1021, 1712.234)(292.10492, 279.216)(293.10162, 96.14)(313.0837, 6547.073)(314.08743, 1247.7261)(315.08502, 402.76254)
cytosine	-0.17412758	-0.21658325	0.032871246	0.041650772	0.11771774	-0.27191734	-0.16747093	-0.20351028	0.06946945	-0.27609062	0.053346634	0.24855232	0.104537964	0.17821312	0.17269707	0.16384888	0.02939415	0.23939514	0.22810364	0.3380909	0.0417099	0.008886337	0.005918503	-0.03950119	-0.017866135	-0.40670395	0.026174545	0.05936432	-0.08131981	-0.005918503	cytosine [ C4 H5 N3 O, tgt=79.55, overall=79.55 ]	(111.04396, 1980.6893)(112.03919, 34.625713)(112.05063, 22795.617)(113.05642, 1398.8147)(114.05502, 5844.6533)(134.03516, 200.96)
(-)-medicarpin	26086721	25996351	33612356	3413722	30638247	28314848	293723	30494566	2983697	28765726	15798559	17460489	219563	22412004	16706018	15939016	16149111	15691938	17922525	18536558	-0.052420616	0.052420616	-0.4445181	-0.46706867	0.34359646	0.29892826	-0.55507374	-0.38636303	15962534	16057405	(-)-medicarpin [ C16 H14 O4, tgt=85.53, overall=85.53 ]	(271.0967, 74668.22)(272.10028, 14120.527)(253.08366, 289.25998)(293.07806, 17777.8)(294.08185, 3134.624)(295.09314, 227.24)
(2,6-difluoro-4-hydroxyphenyl)pyruvate	-0.49755383	-0.40875912	-0.7407522	-0.72586536	-0.4327669	-0.6742315	-0.4130602	-0.42050648	-0.41177273	-0.51175976	0.17486095	0.3700533	0.15168667	0.09891987	0.2400465	0.19874287	0.11330891	0.034510612	-0.06694698	0.11824894	-0.35603428	-0.22193432	0.030083656	0.18732548	0.051005363	-0.03575611	-0.030083656	-0.051730156	0.16050243	0.25137234	(2,6-difluoro-4-hydroxyphenyl)pyruvate [ C9 H5 F2 O4, tgt=86.19, overall=86.19 ]	(215.0167, 95015.6)(216.01999, 6379.5635)(217.01828, 2066.0293)(238.00154, 162.28223)
dinitrophenylhydrazine	17039438	17008251	17088446	17076082	17064035	16957918	16933939	16993265	17006033	16916382	-0.12976456	0.033849716	-0.06475258	15069147	-0.0058555603	-0.02676773	-0.092977524	-0.097429276	-0.0054912567	0.1086216	-0.13702774	-0.09928131	0.12597275	0.10624504	-0.024089813	-0.051094055	0.085271835	1511782	-0.012853622	0.012851715	dinitrophenylhydrazine [ C6 H6 N4 O4, tgt=69.20, overall=69.20 ]	(198.03767, 6846.7983)(199.0435, 897.942)(200.0322, 434.43002)(199.04874, 93.295)(221.02695, 2735.445)
(+)-dihydrokaempferol	-0.0018687248	0.23455286	0.6546912	0.586287	0.6820979	0.64767313	0.93782187	0.8980603	0.8452668	0.72198343	0.81828547	0.6087537	0.10518408	0.3634038	0.8945012	0.8124757	0.730927	0.55195284	0.15922022	-0.5793376	-0.027944088	-0.09313822	-0.23210573	-0.13738298	0.3712983	0.40199614	0.29204035	0.3142028	-0.011927128	0.011927128	(+)-dihydrokaempferol [ C15 H12 O6, tgt=47.47, overall=47.47 ]	(289.067, 1515.1621)(271.0601, 2354.5564)(272.06436, 125.684)(311.05273, 1785.867)(312.05624, 117.706665)(313.03992, 250.28)(293.04187, 807.1709)
lampranthin II	11372137	11119795	12912703	12827711	11625051	0.9280844	0.5454874	0.5771303	0.87062454	0.40958595	0.9781923	10705347	0.68894196	0.76849174	0.59280586	0.6081295	16488562	17736597	0.80565643	0.91097355	0.53223705	0.5314789	-0.6545019	-0.66266155	-0.38312054	-0.1956234	0.2930603	0.077697754	-0.06784439	0.06784439	lampranthin II [ C34 H33 N2 O16, tgt=80.27, overall=80.27 ]	(725.18207, 2489.4524)(726.1861, 689.5655)(727.1858, 161.68843)
oleoyl-CoA	-0.033008575	-0.043647766	13228223	-0.02130127	-0.025310516	-0.14162445	-0.093006134	-0.040470123	13314402	-0.17679977	-0.12976456	0.033849716	-0.06475258	-0.051252365	-0.0058555603	-0.02676773	-0.092977524	13330276	-0.0054912567	0.1086216	-0.13702774	-0.09928131	0.12597275	0.10624504	-0.024089813	-0.051094055	0.085271835	0.08930969	-0.012853622	0.012851715	oleoyl-CoA [ C39 H64 N7 O17 P3 S, tgt= ]	(1009.31354, 517.4133)(1010.2952, 230.35333)
juvenile hormone III	-0.091197014	-0.15337849	-0.3049822	-0.104886055	-0.09777737	-0.18935871	-0.34371662	-0.2985735	-0.28847408	-0.37623882	-0.20232296	0.007504463	-19295454	-15174189	-323.296	-0.043845177	-0.15022755	-0.19038105	0.0055036545	0.050326347	-0.0019655228	-0.017853737	0.22597408	0.115683556	-20611944	-17066088	0.045428276	0.0019655228	-0.05602932	0.013236046	juvenile hormone III [ C16 H26 O3, tgt=88.49, overall=88.49 ]	(267.1936, 3884.101)(268.1897, 790.3714)(249.185, 41414.957)(250.18729, 9297.16)(251.19006, 3946.2166)(252.1952, 311.8066)(289.17438, 1682.923)(290.17374, 140.76556)(291.15646, 1349.6124)
mersalyl acid	16157978	1616005	16160797	16115442	15875	1554466	15991337	16044956	1597224	15723511	-0.17882538	-0.015211105	-0.1138134	-0.10031319	-0.05491638	15569436	-0.14203835	-0.1464901	-0.05455208	0.059560776	-0.18608856	15782049	15554639	15479807	-0.073150635	-0.10015488	0.036211014	0.04024887	-0.061914444	-0.036209106	mersalyl acid [ C13 H15 Hg N O5, tgt=23.47, overall=23.47 ]	(466.0561, 6570.2305)(467.05746, 821.2379)(468.0567, 395.40097)(449.06573, 6345.9277)(450.07187, 832.67)(451.0667, 428.10748)
6-iO/i-galloylglucose	0.8185034	0.6962919	0.44906902	0.4908285	0.14108181	0.021046638	0.38280964	0.42219257	0.34834766	0.25606632	0.62326145	0.8732195	0.5143652	0.5013666	10427504	0.2535677	0.6902685	0.8279886	0.40303135	0.51064396	0.5284109	0.47619534	-0.20767307	-0.22465229	0.51762676	0.4043665	-0.17036724	0.038157463	-0.038157463	-1851037	6-iO/i-galloylglucose [ C13 H16 O10, tgt=76.78, overall=76.78 ]	(314.06363, 73.79)(333.07883, 11339.314)(334.0821, 1253.7167)(335.08252, 144.4535)(355.06497, 2363.0825)(356.06726, 203.17467)(357.06406, 41.85)
(13E)-(15S)-11-&alpha;,15-dihydroxy-9-oxoprost-13-enoate	-0.17278385	-0.45759678	-11628027	-10119734	-0.14422512	0.5641222	-0.2523203	-0.11805248	-0.15882206	-0.18737698	0.04731083	0.15342426	-0.039219856	-0.07980251	-0.17861462	-0.56146526	-0.15496731	-0.27815723	-0.10557461	0.07940006	11625528	0.06423473	-5064.01	0.22932339	-1164176	-0.10615635	5064.01	0.2735052	-0.14323139	-0.034380913	(13E)-(15S)-11-&alpha;,15-dihydroxy-9-oxoprost-13-enoate [ C20 H33 O5, tgt=70.57, overall=70.57 ]	(353.23053, 1860.8466)(354.22327, 301.895)(335.2209, 2916.1438)(336.2256, 946.87866)(337.21274, 695.94)(354.24176, 18843.111)(355.24417, 6274.8013)(356.24234, 1194.7216)(357.24292, 415.13)(336.2291, 938.4001)(376.2265, 106.18)(358.20767, 682.81793)(359.20596, 279.14456)(360.21835, 46.03)
S-(indolylmethylthiohydroximoyl)-L-cysteine	17270054	17264912	17268507	172221	-0.14141846	-0.2577324	16899471	16900112	16763227	1665784	18032776	18069986	17963354	17929344	18990044	19030817	17905119	18191978	17556189	17886414	17399885	17168644	0.009864807	-0.0098629	1786132	17810379	-0.030836105	-0.026798248	-0.12896156	-0.103256226	S-(indolylmethylthiohydroximoyl)-L-cysteine [ C13 H15 N3 O3 S, tgt=75.78, overall=75.78 ]	(275.07336, 9756.81)(276.07693, 732.0468)(277.07034, 449.93958)
docosapenta-7,10,13,16,19-enoyl-CoA	-0.033008575	-0.043647766	16730556	17087805	-0.025310516	-0.14162445	17168087	-0.040470123	-0.09339714	16734547	-0.12976456	0.033849716	1759491	17522196	-0.0058555603	-0.02676773	-0.092977524	17246433	-0.0054912567	0.1086216	-0.13702774	-0.09928131	0.12597275	0.10624504	-0.024089813	-0.051094055	0.085271835	0.08930969	-0.012853622	0.012851715	docosapenta-7,10,13,16,19-enoyl-CoA [ C43 H64 N7 O17 P3 S, tgt= ]	(1075.3107, 631.15717)(1076.3137, 157.73286)(1057.3339, 298.074)
phytosphingosine	0.12112045	0.14617538	-0.06274986	0.06979942	0.21318626	-0.042884827	0.13479614	0.11803436	-0.030151367	-0.109630585	-0.14591217	0.115219116	-0.030950546	-0.04650879	-0.011882782	-0.024442673	0.2272625	0.23078918	-0.025585175	0.07998085	0.030979156	-0.07344818	0.1284008	0.14325142	-0.08665466	-0.030979156	0.12192917	0.046875	-0.04086113	-0.09954071	phytosphingosine [ C18 H40 N O3, tgt=91.85, overall=91.85 ]	(318.29614, 67.01)(300.28915, 27239.844)(301.29242, 4821.7505)(302.30032, 1382.814)(303.29028, 92.821434)(341.2858, 4991.739)(342.28937, 1368.3488)(343.296, 2631.9177)(323.27472, 7169.825)(324.27628, 2348.4236)
2,4-divinyl protochlorophyllide ia/i	0.033309937	-0.032100677	-0.11406326	0.2451725	-0.13600922	-0.27274704	-0.4086876	-0.19527245	-0.07024956	-0.2238617	-0.13900375	18334465	-0.22633553	-0.32641602	-0.3848362	-0.13722038	-0.6765413	-0.9147587	-0.30500507	-0.16976643	-0.0072746277	0.094472885	-0.16118813	-0.19722366	0.046907425	-0.024291992	0.0707798	0.1096859	-0.47107697	0.0072746277	2,4-divinyl protochlorophyllide ia/i [ C35 H28 Mg N4 O5, tgt=57.28, overall=57.28 ]	(608.18945, 966.2562)(609.19183, 468.721)(609.1894, 1204.6987)(591.1844, 3917.8875)(592.181, 2570.54)(593.1918, 610.705)(594.1932, 301.7)(613.1699, 2052.6235)(614.17096, 316.99207)(615.17505, 86.85)
2',3,4,4',6'-pentahydroxychalcone 4'-iO/i-&beta;-D-glucoside	15294142	1482686	0.6872854	0.6874075	0.026629448	-21474447	0.41941547	0.46299267	-15647821	-0.26011753	0.043824196	0.15198612	0.1222868	0.093483925	-0.29144192	-0.34921932	-0.18155003	-0.12255001	-0.68664646	-0.58632565	-25317345	38386564	-26145477	-24457827	-17495489	22952585	1863452	18694468	17495489	-280898	2',3,4,4',6'-pentahydroxychalcone 4'-iO/i-&beta;-D-glucoside [ C21 H22 O11, tgt=78.36, overall=78.36 ]	(451.12366, 2119.4834)(452.12375, 468.665)(433.10968, 18416.2)(434.11325, 3818.309)(435.11597, 1114.0508)(436.11877, 634.72)(473.1052, 1513.4419)(474.1084, 247.85179)(455.09494, 231.89188)
cathinone	0.4357214	0.67644596	0.99906445	0.4969988	0.8823767	0.15889072	0.6131735	0.6509428	0.75269794	-0.50682354	0.802207	0.25202656	0.45967007	-0.11341381	0.93293285	0.5030279	0.11182499	0.46160793	0.39079762	0.7141924	-11024904	-37389898	-0.05280018	0.05280018	-0.20694637	-0.17083645	0.07217312	0.3936243	0.14744663	0.93122196	cathinone [ C9 H12 N O, tgt=86.49, overall=86.49 ]	(132.08081, 2633.48)(133.07559, 290.52)(151.09694, 7888.7705)(152.1047, 340.638)(153.09209, 1046.53)(173.07964, 42627.035)(174.08456, 3599.793)(175.08055, 194.56602)(155.0705, 4641.907)(156.07367, 67.09241)(157.065, 207.35306)
15-icis/i-4,4'-diapophytoene	-0.473382	-0.40205383	0.1311264	-0.5388174	-0.27990818	-0.70339584	-0.7222738	-0.6074114	-0.12419605	1267026	-0.5592413	-0.043683052	-0.22262192	-0.6518154	-0.49052238	-0.43038464	-0.18332481	15430918	0.06035614	-0.6857443	0.26038265	0.46353626	0.09854317	-0.2353878	-0.10018921	17184935	-0.26221848	0.0381279	-0.11108017	-0.0381279	15-icis/i-4,4'-diapophytoene [ C30 H48, tgt=56.25, overall=56.25 ]	(408.3702, 2220.5298)(409.37503, 791.78485)(409.37692, 2502.5469)(410.3807, 427.93002)(411.37204, 297.88)(431.3586, 976.6233)(432.36325, 200.15334)(433.364, 53.713333)
harmalol	-0.12030029	13350861	13430595	14286138	-0.112602234	-0.22891617	-0.18029785	-0.12776184	-0.18068886	-0.2640915	13835002	-0.053442	-0.1520443	-0.13854408	13934845	14235567	13358041	14061426	13955619	0.02132988	-0.22431946	14594326	0.03868103	0.018953323	-0.11138153	-0.13838577	-0.0020198822	0.0020179749	14278759	-0.07444	harmalol [ C12 H12 N2 O, tgt= ]	(200.09267, 421.82727)(182.08167, 2759.621)
(-)-jasmonoyl-L-isoleucine	-0.11715031	0.33956814	-0.025687218	-33502502	0.0171175	-0.22001362	-0.2971506	-0.19235325	-0.53199863	-0.39540577	0.35782146	0.68394566	-0.18779278	0.14221287	0.12639523	0.45359135	0.10100269	0.5156355	0.245677	0.31493664	-0.04971218	0.55442333	0.04971218	0.31541157	-2119958	-0.85488987	0.53659916	-17782192	-0.48655987	0.4043684	(-)-jasmonoyl-L-isoleucine [ C18 H28 N O4, tgt=44.77, overall=44.77 ]	(323.2151, 6113.3003)(324.2163, 3048.9133)(345.19128, 8305.199)(346.19452, 1387.9736)(347.1882, 494.4092)(327.17645, 549.6186)(328.175, 117.81909)(329.16882, 1179.68)
oxaloacetate	-0.45185852	-0.30074978	0.4376135	-0.58322144	43365564	30532465	0.3941307	104251	-0.9246273	-0.7671108	-0.36911964	0.17292976	12333174	13420916	-11992178	-0.08415699	-19838724	-0.79157543	0.26302814	0.14934063	-0.46154976	-11864338	0.75429916	-0.12002659	0.66025734	0.6837492	-1813386	0.12002659	0.6340685	-10134354	oxaloacetate [ C4 H2 O5, tgt=47.62, overall=47.62 ]	(130.99753, 2148.478)(112.98652, 855.1649)
feruloylserotonin	-2299037	0.42755795	-0.2852869	0.55450726	0.005385399	-0.29983807	0.26832294	-16348562	0.009604454	-22474213	0.06230259	0.14879322	-0.051735878	-0.13667011	-0.15204716	-0.30682087	0.011754036	-0.32931423	-0.20411205	0.47805882	0.6906252	-0.13566494	0.24411678	0.13917828	0.7828913	-0.12557888	-0.06360531	-0.22469997	-0.69938564	0.06360531	feruloylserotonin [ C20 H20 N2 O4, tgt=47.57, overall=47.57 ]	(352.14127, 2121.6987)(353.14615, 2908.6633)(354.14816, 219.82666)(334.1339, 505.19205)(335.13733, 57.22)(353.14963, 1968.1415)(354.14554, 335.62332)(355.15005, 242.19748)(335.14307, 442.0083)(336.14917, 29.7)
castasterone-23-O-glucoside	-149360285	-14946668	0.1926651	0.675272	-0.27257538	0.4379425	0.38524628	-0.83390427	-0.61237526	-0.40999413	-0.7478876	-0.034798622	0.30007553	-14954272	-0.017709732	0.21048355	0.2695446	0.4128151	0.8498945	11875477	0.27725792	-14924021	-14777047	-0.018647194	0.40876865	0.20965385	0.018647194	0.32951355	-14037495	-14890168	castasterone-23-O-glucoside [ C34 H58 O10, tgt=49.66, overall=49.66 ]	(608.38654, 857.1585)(609.39233, 285.72125)(627.4221, 376.18)(628.42523, 34.97)(609.3938, 353.81)(631.37964, 300.66376)
(-)-medicarpin-3-iO/i-glucoside	10782356	10401878	1070631	10904636	10357208	0.85163116	12615204	1287981	10552788	0.96516037	0.83732224	0.9904156	23706894	23711472	1413393	13689041	10260277	10219746	0.87851715	0.9953804	-0.034339905	0.034339905	-0.98342705	-0.9580002	0.276886	0.29852486	-0.6233177	-0.5838394	13873444	1397049	(-)-medicarpin-3-iO/i-glucoside [ C22 H24 O9, tgt=97.74, overall=97.74 ]	(432.134, 345.47375)(433.14478, 706.51056)(433.1454, 591.2373)(415.13867, 7801.1113)(416.14194, 1650.9801)(417.14148, 861.0356)(455.12976, 90.35)(437.12, 40654.445)(438.12305, 9187.317)(439.12653, 1650.8871)(440.12814, 298.195)
1-16:0-2-18:3-diacylglycerol-trimethylhomoserine	-0.626349	-0.71868086	0.37259626	0.23397017	0.27936888	-0.08841276	-0.85643816	-0.725718	-0.021111012	-15168751	0.6157689	0.7294936	0.8185668	0.92375326	11196542	12112832	13598924	12679658	14190755	15379643	0.22303057	0.26587343	-0.024610043	0.024610043	-0.5607772	-15043045	0.32918596	0.22817087	-0.22114134	-0.24354315	1-16:0-2-18:3-diacylglycerol-trimethylhomoserine [ C44 H79 N O7, tgt=0.00, overall=0.00 ]	(715.57605, 1576.0159)(716.5508, 2652.4614)(717.55475, 1289.2266)(718.54694, 58.546665)
kinetin	-0.93917274	-1112915	-11053848	-10784492	-11943722	-16864262	-14816074	-15509319	-16810493	-17057419	-17764328	-17600714	-39352732	-17685816	-17640419	-0.5605049	-17727541	-17731993	-0.5673256	-0.4763584	-0.0029735565	0.17605972	-0.022800446	-0.14066315	0.16320229	0.09254074	0.08334732	0.0029735565	-0.14588356	-0.06908035	kinetin [ C10 H9 N5 O, tgt=51.96, overall=51.96 ]	(198.07628, 3360.8997)(199.07343, 519.9614)(238.0718, 2673.4119)(239.06694, 142.35667)(220.0616, 128.405)
&alpha;-L-fucose	0.11917019	0.12264347	0.07820988	0.07057476	-0.088627815	-0.27198887	-0.017489433	0.029601097	-0.06492138	-0.10409641	0.5060835	0.6848116	0.5670328	0.5364351	0.9109297	0.927865	0.3988676	0.49074268	0.5979433	0.6889219	-0.03436184	0.2498827	-0.16222477	-0.20977688	0.07713604	0.03436184	-0.15764523	-0.10135555	0.09570217	0.13338757	&alpha;-L-fucose [ C6 H12 O5, tgt=98.96, overall=98.96 ]	(165.07619, 6683.895)(166.08194, 518.2864)(167.07982, 669.4172)(147.06575, 651.375)(148.06096, 286.10333)(187.05806, 58358.64)(188.06139, 3888.9333)(189.05544, 548.583)(190.0509, 87.48333)
folate	-0.09303188	-0.0135240555	-0.030676842	0.1102972	-0.25404072	-0.31232166	-0.18836117	-0.10810757	-0.2085352	-0.29389286	0.2400198	0.3923483	0.29501438	0.29292774	0.5085001	0.3941679	0.14785671	0.1780138	0.34136486	0.43435764	0.3492651	0.33316135	-0.041789055	-0.0771265	-0.009987831	-0.10876942	0.009987831	-0.024075508	0.13491344	0.18651295	folate [ C19 H19 N7 O6, tgt=78.81, overall=78.81 ]	(423.1256, 26681.268)(424.12878, 5006.4214)(425.13242, 815.7994)
cannabinerolate	-0.037005424	-0.17461681	-0.22202206	-0.057234764	-0.09327984	-0.5535383	-0.22468472	-0.20904255	-0.28343296	-0.31172657	-0.6617365	0.114289284	-0.21889591	-0.113310814	-0.026848793	-0.13905048	-0.082470894	-0.61760616	0.03700733	0.03616619	-0.040057182	-0.1979475	0.2153101	0.19373989	-0.03609371	0.08135319	-0.028922081	0.028922081	-0.11993313	0.06797886	cannabinerolate [ C22 H31 O4, tgt=84.43, overall=84.43 ]	(359.21863, 361.57593)(360.22406, 204.94199)(341.21072, 5720.8228)(342.2139, 1502.069)(343.22156, 258.98334)(360.2266, 141.25)(382.20898, 255.69362)(364.19708, 146.78932)(365.20535, 831.49664)
2'-hydroxy 3,6,7,3',4'-pentamethylquercetagetin	-0.09604454	0.3958969	0.15829086	0.19514275	0.2226181	0.14356613	-0.08001137	0.18979645	0.08979797	0.096782684	0.28126717	0.37054253	0.106069565	0.38710594	-0.20398903	0.09378815	0.15838432	-0.10473251	0.43442917	0.54501724	-0.0735054	-0.09445	-0.050678253	0.3352108	-0.08237457	0.050678253	0.47478676	0.7074871	-0.14813042	0.20837402	2'-hydroxy 3,6,7,3',4'-pentamethylquercetagetin [ C20 H20 O9, tgt=77.07, overall=77.07 ]	(404.11325, 455.04)(386.09232, 158.10333)(387.10446, 1125.5455)(427.10455, 103.507774)(409.08865, 2731.536)(410.09268, 381.53305)(411.09305, 305.47903)
(iS/i)-2,3,4,5-tetrahydropiperidine-2-carboxylate	-0.30648804	-0.38041687	-0.37346077	-0.45412445	-0.30805779	-0.88194656	-0.7799568	-0.72366714	-43538103	-0.67297554	-0.9099808	-0.06860733	-0.16624641	-0.1529274	-0.32037544	-0.122989655	-0.2087574	-0.16386223	-0.13086319	-0.14164925	-0.025119781	0.10326958	0.19100761	0.25517654	-0.1497631	0.18649292	0.025119781	-0.1188755	-0.10932732	-0.7611923	(iS/i)-2,3,4,5-tetrahydropiperidine-2-carboxylate [ C6 H8 N O2, tgt=73.69, overall=73.69 ]	(126.055046, 1502.349)(127.04952, 42.033665)(109.050995, 56.495003)
methyl-2-&alpha;-L-fucopyranosyl-&beta;-D-galactoside	0.20828342	-22693176	-17174892	14254379	0.05566311	-20893688	0.17756462	0.6066055	0.47795105	10801983	13449955	-22108822	16114101	1596775	25382442	25888062	-0.44420242	14451027	0.9263878	0.9169369	0.29961967	-10064354	-0.12728119	-0.10921478	1246336	0.10921478	-18677244	0.1628828	-0.9081793	0.5690174	methyl-2-&alpha;-L-fucopyranosyl-&beta;-D-galactoside [ C13 H24 O10, tgt=76.97, overall=76.97 ]	(341.14355, 500.12857)(323.13446, 4180.503)(324.1364, 678.633)(325.13922, 113.66801)(363.12567, 4426.926)(364.12924, 406.61667)(365.12933, 68.756)(345.11548, 1113.8955)(346.11972, 453.61667)(347.12497, 212.84)
cotinine	0.036060333	-0.009962082	0.20825768	0.26472282	-0.024393082	0.30356026	0.43372917	0.48857117	0.20568085	0.08506012	-0.44867516	-0.32832336	-0.3281269	-0.26334572	-0.34700203	-0.27916336	-0.19856262	-0.092300415	-0.34912682	-0.22954369	0.40285683	0.2674122	-0.16083908	-0.27065277	-0.024087906	0.02312088	0.17016983	0.13365364	-0.12652397	-0.02312088	cotinine [ C10 H12 N2 O, tgt=68.93, overall=68.93 ]	(158.08308, 1602.6387)(159.09158, 9714.199)(160.09465, 1307.733)(161.09637, 3328.9355)
ajugose	12702837	12717009	0.9795847	10223169	0.9700918	0.7442961	0.23547077	0.2940836	-0.0877161	-0.14692593	-0.20214176	-0.07750034	-0.14952374	-0.077254295	-0.07959843	-0.04861164	-0.15040684	-0.17366123	-0.0026655197	0.024758339	-0.16789341	-0.118668556	0.53776646	0.507123	0.23155308	0.23017788	0.05541706	-0.06422901	-0.10124493	-0.05541706	ajugose [ C36 H62 O31, tgt=91.21, overall=91.21 ]	(1013.3132, 6034.444)(1014.3165, 2787.517)(1015.3189, 778.40094)(1016.3218, 109.29751)
3,6-dihydronicotine	-14762109	-14772748	-13279486	-147504015	-0.8785658	15733366	-13248777	0.018486023	-15131636	24622984	-0.47300148	-11374273	-12502165	-0.9603729	-0.91009617	0.11560345	-15158739	-148265295	0.28086662	14751863	-14866128	-0.18762779	0.18762779	-14622855	-1475319	-12347469	1007307	0.39758587	1021699	0.59890175	3,6-dihydronicotine [ C10 H17 N2, tgt=47.70, overall=47.70 ]	(188.12901, 1101.48)(189.12662, 245.28609)
3,4-dihydroxyphenylglycolaldehyde	0.517931	13887386	-12185345	0.47374535	0.39829254	0.32500458	0.53777695	0.58747864	0.5828705	-17283632	0.36434746	0.28702354	0.6319084	0.71268845	0.62846947	0.39403725	0.07561493	-0.27687836	0.13679886	0.26893234	-0.10209274	-0.20972824	0.05962372	-0.8437729	0.3118267	0.2990055	-0.05962372	-0.7823124	0.31656075	0.33851242	3,4-dihydroxyphenylglycolaldehyde [ C8 H8 O4, tgt=57.14, overall=57.14 ]	(169.04979, 7652.199)(170.05501, 947.6965)(171.06427, 461.57)(151.04059, 1708.475)
betalamate	0.065024376	0.2666731	0.29414654	0.3671503	0.07880688	0.21247005	0.42176533	0.56363773	0.49631596	0.376132	0.23497295	-42343254	0.37308598	0.5579672	0.21332073	0.38049984	0.11530018	-0.44770527	-0.178895	0.21612835	-0.5590315	-0.37531757	-0.9033499	-0.017645836	0.26979542	0.017645836	0.18124676	-0.7810106	0.41508007	0.44596386	betalamate [ C9 H7 N O5, tgt=70.04, overall=70.04 ]	(210.03766, 23512.52)(211.04106, 2042.399)(212.03342, 285.31668)(232.0204, 177.85847)(214.01161, 4574.7017)
hydroquinone-O-&beta;-D-glucopyranoside	0.50146294	0.5323963	10719185	10759125	0.27829933	0.1300621	0.24264908	0.3080387	0.16263962	0.08049774	0.89598846	10877113	10265427	10519657	11503735	11618061	0.77147865	0.82234573	11721401	12738323	0.18741608	0.26818848	-0.070085526	-0.06469536	-0.010219574	-0.007003784	-0.015192032	0.007003784	0.3318882	0.39533806	hydroquinone-O-&beta;-D-glucopyranoside [ C12 H16 O7, tgt=79.17, overall=79.17 ]	(272.08914, 85.67)(254.08334, 425.11)(255.06834, 1133.78)(273.0989, 1093.1799)(255.08748, 1049.2743)(295.07974, 230.0278)(296.07358, 103.545)(277.06833, 56002.582)(278.0718, 5349.234)(279.06735, 4330.5366)(280.07315, 330.798)
rhamnetin	151671715	15206446	14968364	1545595	15514722	15504316	15633298	-0.09155083	-0.14447784	1574781	-0.18084526	-0.017230988	14910604	1501916	14618029	-0.077848434	13871966	16045265	-0.05657196	15066669	13872502	-0.15036201	0.074892044	0.055164337	-0.07517052	-0.10217476	1373333	0.03822899	-0.063934326	-0.03822899	rhamnetin [ C16 H12 O7, tgt=49.19, overall=49.19 ]	(316.06107, 489.18335)(317.0624, 1120.59)(317.06253, 1219.3033)(318.0632, 47.09)(299.05273, 4209.046)(300.05603, 382.1825)
5,10-methenyltetrahydrofolate	-21419563	0.44102287	0.4487877	0.472229	0.15317345	0.013698578	-19096355	-18837223	0.3180046	-38383083	0.031972885	-2124403	-21904469	-35040398	-19400558	-1940506	-2499937	-23150806	0.1216774	0.17874527	0.17736626	0.25334358	-0.20634079	-0.27668	-1430.51	1430.51	-24671307	-24544735	0.08877182	0.15332031	5,10-methenyltetrahydrofolate [ C20 H20 N7 O6, tgt=81.42, overall=81.42 ]	(455.152, 5459.19)(456.1548, 1677.5282)(457.1592, 229.18068)(437.14087, 13259.723)(438.1442, 3695.5105)(439.1533, 1656.7075)(477.13602, 858.6228)(478.14136, 712.735)(479.15244, 200.035)(459.12503, 5839.338)(460.1286, 1383.5836)
ip/i-nitrophenyl-&beta;-D-cellobioside	0.93008137	0.80826664	0.16129017	0.45102978	0.85618687	0.8350668	11249819	12575674	0.03369999	-0.084433556	-0.027909279	0.32275486	-0.08107853	-0.046931267	0.23113918	0.24277401	-0.022475243	-0.027506828	-0.008337975	0.15160275	0.036738396	0.031373024	-0.13589478	-0.10941887	-0.11366749	0.12853336	-0.031373024	-0.09385872	0.5067644	0.063578606	ip/i-nitrophenyl-&beta;-D-cellobioside [ C18 H25 N O13, tgt=74.03, overall=74.03 ]	(463.13217, 2487.3254)(464.13385, 560.2285)(465.1322, 145.78944)(445.1203, 2777.7717)(446.12576, 1068.1144)(447.12482, 433.01926)
normetanephrine	13767061	13842039	12504702	12742338	15619612	13144655	16990576	17719316	14841433	13979406	-0.37502003	-0.22681141	-0.25807285	-0.21638203	-0.21797848	-0.22344494	-0.2865286	-0.2653532	-0.23650074	-0.14462948	0.3220091	0.3741808	-0.089821815	-0.07747173	0.036198616	-0.036198616	0.2580576	0.29040813	-0.14481449	-0.103899956	normetanephrine [ C9 H14 N O3, tgt=98.14, overall=98.14 ]	(184.09557, 101.94)(166.08665, 338894.34)(167.08983, 33513.188)(168.09221, 2681.946)(169.09338, 317.85168)(189.07323, 1322.4017)(190.08606, 95.23)
cortisol	0.748415	11804848	15611477	12525082	15542545	13275318	0.43465614	109589	0.39655685	-1086052	-0.35942268	0.1369896	0.8185272	-0.44688416	0.2689457	0.7679844	-0.0981102	-0.05789566	0.30005836	0.16445923	0.57291603	0.3613968	-0.04187584	0.017059326	-0.19800568	0.7848568	-0.71530724	0.059892654	-0.017059326	-0.18523216	cortisol [ C21 H30 O5, tgt=75.51, overall=75.51 ]	(362.20477, 122.19)(344.1928, 225.99857)(363.21283, 1937.495)(364.22025, 448.42722)(365.20337, 232.73)(345.2019, 828.39594)(346.20197, 111.682495)(385.19913, 3486.9111)(386.20218, 764.92554)(387.2072, 572.29846)(367.1862, 864.1784)(368.19208, 403.49753)(369.1892, 372.25854)
1-18:3-2-18:3-phosphatidylcholine	-0.12030029	-0.13093948	16407501	16542711	15567813	1959063	17115551	20713402	14306586	15592748	-0.21705627	-0.053442	-0.1520443	-0.13854408	-0.09314728	-0.11405945	-0.18026924	-0.184721	-0.092782974	0.02132988	139542675	1822693	0.03868103	0.018953323	-0.11138153	-0.13838577	-0.0020198822	0.0020179749	-0.10014534	-0.07444	1-18:3-2-18:3-phosphatidylcholine [ C44 H76 N O8 P, tgt= ]	(778.5375, 4034.2727)(779.541, 1791.74)(780.5441, 2335.04)(781.5494, 493.76)(800.5223, 3634.5535)(801.5288, 861.6267)
creatine	-0.6415577	-14247222	0.4146328	-14224875	-0.36286163	-14345199	-0.6746435	-0.4900961	-0.36836052	-14380374	-14333339	-14169724	-14268327	-14254827	-1420943	-14230342	-14296552	-0.7662134	-0.037029266	-14094953	0.470973	0.47059345	0.07254219	0.5146761	-0.6441107	-0.40428638	-0.07254219	-0.6358738	-0.44938183	0.27611828	creatine [ C4 H9 N3 O2, tgt=61.14, overall=61.14 ]	(113.0586, 4141.7393)(114.06173, 1276.2224)(115.06073, 519.30664)(132.07698, 221.29999)(114.06547, 94.28666)(154.05872, 184.76335)
cotinine-glucuronide	-29049664	-0.07078838	-0.06797123	-0.033848763	-14776754	-28110323	-15557528	-2663188	-23237982	-14482985	-0.06658268	0.13176441	0.08365536	0.09511852	0.08084965	0.077059746	-0.056960106	-0.12594128	0.04182148	0.10567188	-0.0022478104	-0.015734673	0.122546196	0.21296406	0.0022478104	-0.060471535	0.12972736	0.12492657	-0.29163456	-0.34522724	cotinine-glucuronide [ C16 H20 N2 O7, tgt=91.17, overall=91.17 ]	(335.12497, 12382.596)(336.12842, 2663.0105)(337.13263, 253.58066)(375.11932, 3210.69)(376.12222, 641.97266)(377.1186, 150.22801)
(2S,5R)-2-(2-hydroxypropan-2-yl)-5,9-dimethyl-1-oxaspiro[5.5]undec-8-ene-7,10-dione	3186328	31356878	33849459	0.5421629	30213823	16513872	38029299	3697812	0.6775198	2261077	-0.15400982	-0.005293846	-0.2472372	-0.15080929	0.1249609	0.07548618	0.19036388	0.3608427	-0.19435596	-0.10097027	0.060847282	0.15865421	-0.1961298	-0.2010107	0.12164593	0.07212925	0.06855488	-0.07923794	-0.13278103	-0.060847282	(2S,5R)-2-(2-hydroxypropan-2-yl)-5,9-dimethyl-1-oxaspiro[5.5]undec-8-ene-7,10-dione [ C15 H22 O4, tgt=89.52, overall=89.52 ]	(266.1477, 468.99002)(267.15634, 235.74)(248.13599, 1585.723)(267.1562, 224.76999)(268.1543, 11278.57)(249.14809, 8092.3667)(250.15054, 1291.4652)(289.13718, 85.79)(271.13052, 43438.19)(272.13385, 7446.232)(273.13748, 3618.53)(274.13858, 330.01834)
phytenal	-0.19659996	-1329978	-29967556	-25381145	-31502876	-22517786	-33715868	-2817154	-2998066	-14049816	-3648552	-32575598	-0.9084835	18708	-3324832	-3532444	-23442984	-30312538	-0.8467293	-35640326	0.35604095	-0.22436142	35179253	33429432	-0.20161247	0.83010674	-0.36590767	0.15259933	-0.15259933	-29110308	phytenal [ C20 H38 O, tgt=65.11, overall=65.11 ]	(294.28638, 1765.2821)(295.29883, 3415.5745)(296.30136, 414.50067)(317.2851, 401.25195)(318.28784, 151.89)(299.27454, 309.45053)(300.2791, 1611.7941)
4-methylthiobutyl glucosinolate	14393449	14346351	14499064	14384498	1454008	14440243	14315708	14444305	14445902	14473877	13789178	133504925	13341295	13792384	1408889	13625219	14567572	14307064	13456108	1361748	13745244	1408827	0.028194427	0.008466721	-0.12186813	-0.14887238	-0.012506485	-0.008468628	13666726	-0.084926605	4-methylthiobutyl glucosinolate [ C12 H22 N O9 S3, tgt=47.43, overall=47.43 ]	(402.0301, 933.9871)(403.04095, 1298.19)(403.04196, 1765.1497)(404.04532, 95.09)(405.03656, 101.06)
6-deoxoteasterone	-6894148	7538869	8335092	8284272	7788184	7242194	75406475	-69016094	81346245	-7037939	8136768	78711443	7857566	7786422	-6866995	72418585	-6954117	-69585686	-68666306	7876212	67351665	-69604206	-67351665	7501314	6884918	-69122334	-67758675	-67718296	7830722	7393919	6-deoxoteasterone [ C28 H50 O3, tgt=36.90, overall=36.90 ]	(416.37128, 1766.395)(417.3749, 431.6287)(439.35196, 828.11926)(440.35806, 356.79248)
3-acetamidopropanal	30045633	30938654	29734163	30283613	31044188	29056273	31047544	-21892612	-21945541	30740347	0.32653522	0.15575314	0.20264149	0.23382282	0.2727499	0.27058697	-41450243	0.031725883	0.16413212	0.2729578	-7504096	-57470827	0.010437965	-0.010437965	0.09779453	0.04187107	0.2779646	0.2688341	-0.050175667	-0.061732292	3-acetamidopropanal [ C5 H9 N O2, tgt=86.73, overall=86.73 ]	(116.07073, 443152.28)(117.07332, 28080.582)(138.05527, 100743.15)(139.0566, 8327.827)(140.06476, 1739.3381)
cycloeucalenone	-10916872	-12345915	-0.42179394	-0.4367838	-0.5796442	-0.8129225	-15410404	-11368933	-10313711	-0.2851076	0.014271736	0.4146452	0.17434216	0.54407406	-15520468	-14363146	0.47471523	0.21805859	-0.0188303	0.046380043	-0.9541826	-10625582	-0.42558765	-0.08766651	0.085145	2012.25	0.021435738	-2012.25	0.05171871	0.87385464	cycloeucalenone [ C30 H48 O, tgt=56.35, overall=56.35 ]	(424.36252, 3027.3955)(425.376, 3914.1138)(426.38095, 956.779)(427.3861, 1323.1853)(428.37848, 82.928566)(407.36444, 471.65234)
3,5-dihydroxyanisole	-0.05332184	-0.040441513	0.15837193	0.22714138	-0.333045	-0.2627468	-0.011613846	0.0888834	-0.17201519	-0.25048923	0.11366367	0.33274555	0.3767004	0.3409567	0.20341015	0.23060703	0.46369267	0.52834225	0.17594814	0.22216511	0.28340626	0.21900463	-0.3414564	-15799716	0.04126835	0.13782787	-0.097374916	-0.16874409	-0.03035736	0.03035736	3,5-dihydroxyanisole [ C7 H8 O3, tgt=80.61, overall=80.61 ]	(140.04681, 5910.8545)(141.05157, 340.48032)(142.05257, 108.96667)(123.044365, 186.8918)(163.0395, 1656.4054)
(4-hydroxyphenyl)acetaldehyde	0.5223665	0.5862875	0.6387415	0.66564274	0.59473705	0.5178175	0.6602793	0.7006197	-0.8831892	-11416645	0.24818707	-0.5998621	-0.67973614	-0.45347404	-0.50708294	-0.6394367	-0.363163	-0.33032703	-0.46860504	-0.47522545	0.16121006	0.38509464	-0.14444351	-0.0925436	-0.009472847	0.009472847	0.16662312	0.22524357	-0.07224941	-0.16306019	(4-hydroxyphenyl)acetaldehyde [ C8 H8 O2, tgt=82.47, overall=82.47 ]	(137.06044, 3042.6233)(138.0567, 502.28003)(119.0492, 5639.5063)(120.05265, 318.16046)(141.03159, 151.99333)
adenine	0.23685932	0.22940922	0.1506548	0.25131893	0.122797966	0.016709328	0.09966755	0.15562344	0.059786797	-0.08149052	0.15052319	0.32003117	-0.3021822	0.38641834	-0.24188137	0.41989422	0.2656355	0.34315777	0.38535023	0.5212183	0.04920864	-0.02362156	0.057103157	0.018137932	-0.052868843	-0.018137932	0.047923088	0.09998989	-0.18204594	-0.16047001	adenine [ C5 H5 N5, tgt=86.15, overall=86.15 ]	(135.05345, 142.44571)(136.0618, 293876.16)(137.06471, 17479.318)(138.06099, 16562.822)(158.04504, 317.35376)
iS/i-ribosyl-L-homocysteine	0.18363857	-13435955	0.10754681	-0.7453356	-0.7779875	-10643864	-0.31907177	0.13651562	-12368717	-10332689	-17657318	-0.12627888	-0.98707676	-0.35465717	-0.31698322	-0.049147606	-11676149	-0.92203045	-10568676	0.26608562	0.08091831	0.093159676	-0.08091831	0.75062275	-13551922	-13304939	0.6982508	0.2900591	-0.79189205	-0.30496693	iS/i-ribosyl-L-homocysteine [ C9 H17 N O6 S, tgt=64.76, overall=64.76 ]	(267.07877, 1315.0426)(268.0761, 1039.4608)(269.08124, 220.35715)(268.08243, 4437.395)(269.08865, 573.07837)(270.08057, 110.35)(290.07202, 68.2)(272.05896, 1131.924)(273.05865, 315.245)(274.05148, 1497.9501)
octanol	-0.13659573	-0.25732517	-0.23661518	-0.12899494	-0.13131046	-0.25201702	-0.21444225	-0.17805386	-0.22148609	-0.30638027	-0.17018604	0.008761406	-0.067996025	-0.108885765	-0.057969093	-0.14573574	-0.1839056	-0.2426691	-0.15889454	-0.07407093	-0.053278923	-0.05294895	0.090641975	0.11194515	-0.069937706	-0.19180775	0.098526955	0.13714886	-0.12901402	0.05294895	octanol [ C8 H18 O, tgt=83.07, overall=83.07 ]	(113.13234, 8285.695)(114.135796, 565.9783)(135.11671, 125.29729)
16-feruloyloxypalmitate	-0.009221077	-0.014126778	-0.02672863	0.015440941	0.030552864	-7014163	-66450796	-0.042761803	-0.105137825	-0.17275333	-0.10091114	0.06366062	-6831794	-4262.92	0.033236504	-1268.39	-0.07880306	-0.07275677	0.05181408	0.14049244	-0.009049416	0.009049416	0.24026012	0.21304798	-6656064	0.032025337	-65079412	-649747	-6696206	0.084116936	16-feruloyloxypalmitate [ C26 H39 O6, tgt=78.60, overall=78.60 ]	(447.2758, 897.5691)(448.28662, 134.16142)(449.27835, 59.97333)(429.26007, 75667.984)(430.2634, 18813.43)(431.26758, 4323.502)
picrocrocin	0.82122326	0.8727884	0.36753368	0.61700153	0.8942671	0.8263235	0.6955347	10113344	0.82625103	0.7591715	-13213358	0.10245037	-0.90196514	-0.8024988	-12694483	-11761198	0.04183674	0.12833309	-11683588	-0.95943165	0.14197254	0.07255268	-0.042708397	-23156128	-21636086	-2240119	0.042708397	0.10779858	0.117684364	-12101183	picrocrocin [ C16 H26 O7, tgt=94.10, overall=94.10 ]	(330.1696, 5704.9976)(331.17166, 1220.983)(332.1811, 179.08875)(312.15466, 4949.68)(313.1596, 1239.52)(331.18057, 69.1)(313.1623, 903.6167)(353.15616, 18974.96)(354.1598, 3457.2036)(355.15536, 1203.1587)(335.1446, 351.69693)
coproporphyrinogen III	0.93173456	1003964	20951467	18094659	0.20768213	-10635629	0.6703696	0.48255968	0.7352252	0.7194276	0.9409528	13296609	21260076	25044217	0.62964773	0.25421476	18092141	16392312	0.4779172	0.38841105	-0.34548903	-0.5835347	0.34548903	0.470716	-0.93557215	-0.861156	-14962	0.6517081	10172124	14188199	coproporphyrinogen III [ C36 H40 N4 O8, tgt=57.75, overall=57.75 ]	(639.27985, 1730.1166)(640.28314, 391.67172)(661.2567, 7850.458)(662.2602, 3874.8706)(663.266, 901.9538)
2-aceto-2-hydroxy-butanoate	-0.67157555	-0.6702461	-0.7466507	-0.68095016	-0.91931343	-10754623	-0.9743767	-0.93920135	-10685711	-11548843	-0.79986	-0.6521244	-0.95783997	-0.9920883	-0.7778187	-0.78736496	-10183582	-0.99788666	-10949516	-0.9199734	-0.1603508	-0.045873642	0.121082306	0.121154785	0.032417297	-0.032417297	0.070783615	0.09830856	-0.107206345	-0.059762955	2-aceto-2-hydroxy-butanoate [ C6 H9 O4, tgt=85.95, overall=85.95 ]	(145.04994, 8856.746)(146.05302, 230.26572)(147.044, 294.555)(127.03885, 12645.422)(128.04222, 822.70123)(150.02669, 3761.756)(151.02861, 40.21)
abieta-7,13-dien-18,18-diol	-0.0870924	-0.48269176	-0.31781864	-0.9370909	-11521807	-0.52644825	-0.6670084	0.22554493	0.016692162	-0.85711575	0.18153095	-0.035805702	0.31882954	-0.5622282	0.33010006	-0.5774183	-0.44408703	-10664282	-0.13524151	0.4510584	-0.35914516	0.4572096	-13664389	0.5019407	0.27854633	0.0574255	-0.038989067	0.038989067	-0.13474941	-0.4284792	abieta-7,13-dien-18,18-diol [ C20 H32 O2, tgt=61.41, overall=61.41 ]	(286.2326, 122.33)(305.24826, 2810.2659)(306.25507, 683.8583)(307.252, 3114.0708)(287.23236, 2970.7021)(288.23892, 599.2863)(327.23343, 4691.645)(328.23264, 270.29852)
dihydrosorgoleone	14602995	-0.29866695	0.111533165	0.12759686	139919	-0.8561821	0.4078188	0.6137724	0.01022625	-0.35748196	0.6191015	15587511	-0.0015039444	15480852	0.3810358	-0.5899706	-0.05735874	-0.07291317	11436548	0.22516155	-0.33453083	-0.5768194	0.16337872	0.25238323	-0.32786846	-0.16337872	0.16439342	0.63824177	16631918	-0.16384411	dihydrosorgoleone [ C22 H32 O4, tgt=64.13, overall=64.13 ]	(360.22626, 196.642)(342.2169, 146.18625)(343.2236, 472.33002)(361.2333, 3083.4316)(362.2337, 864.69946)(363.2466, 1126.06)(364.23587, 99.27)(343.2234, 870.12213)(383.2202, 2808.3623)(384.22427, 543.64233)(385.22403, 401.77777)(365.2065, 862.8771)
phytanoyl-CoA	13891897	13860422	14522766	14431777	13401478	131930685	14555239	14480947	13889152	13654705	-0.12976456	0.033849716	15047361	15031977	13982297	1449655	14531133	14437117	-0.0054912567	0.1086216	-0.13702774	-0.09928131	0.12597275	0.10624504	-0.024089813	-0.051094055	0.085271835	0.08930969	-0.012853622	0.012851715	phytanoyl-CoA [ C41 H70 N7 O17 P3 S, tgt=41.90, overall=41.90 ]	(1039.3627, 1647.0088)(1040.3645, 266.466)(1062.3477, 552.10754)
rhodopin	-0.64853144	-0.7857022	0.03560114	16200767	-14135189	0.16066885	-0.3379264	0.09475756	0.5266099	0.3225007	-14239643	-0.74875784	1630281	14320846	-14115734	12572465	-0.61836386	-14207308	2030044	20959506	0.78488016	-0.5498328	0.7513318	-0.3565135	-0.64261675	-0.30824804	0.3120389	-0.55143595	0.5370412	0.30824804	rhodopin [ C40 H58 O, tgt=28.72, overall=28.72 ]	(554.4581, 464.94287)(536.43097, 55.82)(555.4643, 2306.3381)(556.4413, 6419.632)(537.435, 67.11)(577.4354, 735.77985)(578.4227, 680.0567)(559.42004, 781.9282)(560.41296, 214.568)
iS/i-adenosyl 3-(methylthio)propylamine	-0.43406677	-0.100242615	-0.23887444	-0.36718273	0.04916382	-0.35203552	-0.33441734	-0.029594421	-0.34406662	-0.2443676	-0.16479301	-0.047304153	-0.26411057	-0.2903824	-0.22719193	-0.20751953	-0.39344406	-0.30560493	-0.15487099	-0.11153412	0.15440178	-0.1511364	0.03416443	0.07577515	-0.1719799	-0.28082466	0.05278778	0.06030464	-0.1580143	-0.03416443	iS/i-adenosyl 3-(methylthio)propylamine [ C14 H24 N6 O3 S, tgt=94.69, overall=94.69 ]	(339.15405, 67.48)(379.15155, 4493.6104)(380.15515, 770.02826)(381.1497, 353.221)(382.14798, 77.939995)
1,3,5-trimethoxybenzene	0.28540802	0.2677822	0.23618698	0.25419617	0.41975403	-0.2802105	0.17541695	0.19137955	-0.013795853	0.03930092	0.14829063	-0.11937523	0.11528778	-0.23922157	0.2500553	0.15435791	0.13367462	-23163214	0.2522087	0.32988167	0.54823875	0.4967823	-16045313	-19368734	0.29842377	0.10926628	-19703951	0.45895004	-0.14099503	-0.10926628	1,3,5-trimethoxybenzene [ C9 H12 O3, tgt=46.72, overall=46.72 ]	(169.08757, 502.47275)(170.0865, 42.7225)(151.076, 7765.827)(152.07767, 706.96344)(153.06467, 1020.16785)(191.06847, 88.84583)(173.05844, 88.015)
mercuriphenyl acetate	-0.033008575	-0.043647766	13596062	-0.02130127	-0.025310516	-0.14162445	-0.093006134	14211973	-0.09339714	-0.17679977	-0.12976456	0.033849716	-0.06475258	-0.051252365	-0.0058555603	-0.02676773	-0.092977524	-0.097429276	-0.0054912567	0.1086216	-0.13702774	-0.09928131	0.12597275	0.10624504	-0.024089813	-0.051094055	0.085271835	0.08930969	-0.012853622	0.012851715	mercuriphenyl acetate [ C8 H8 Hg O2, tgt=65.98, overall=65.98 ]	(319.01752, 1802.185)(320.01996, 152.375)(321.0173, 170.745)
gibberellin Asub51/sub-catabolite	0.4283476	0.3538046	-10495481	-10949183	10251932	0.8883734	0.7784605	0.9033117	0.6591692	0.5300703	10071611	1144784	14798136	14738588	11206617	11608763	0.6530428	0.7588091	11703749	12947359	-0.019316673	-0.15887547	0.019316673	-0.18227291	0.5047426	0.5261831	-0.18025112	-0.24945164	10271921	10883207	gibberellin Asub51/sub-catabolite [ C19 H20 O5, tgt=83.43, overall=83.43 ]	(329.1384, 5338.8013)(330.14114, 1026.8658)(331.13242, 2288.503)(311.1296, 1795.4431)(312.13348, 536.046)(313.14218, 106.619995)(351.11966, 20812.207)(352.12323, 4645.757)(333.11395, 94.28429)
harmol	-0.81988764	-0.48433733	-0.48055506	-0.5793719	-0.70785856	-0.93694353	-0.82029295	-0.7908082	-0.6480279	-0.96803045	4045117	-16337609	-11209912	4231261	44109464	33345132	-0.89441633	-0.92967844	-0.83170366	-0.96362734	0.6584897	-16238377	-0.28233385	-18291965	-0.37648153	0.46404123	0.28233385	0.4288888	-2686255	41222253	harmol [ C12 H10 N2 O, tgt=51.64, overall=51.64 ]	(198.07698, 2988.158)(199.07356, 660.6611)(180.06653, 1062.2837)(181.05026, 8886.85)(199.09068, 152.83)(200.1006, 1376.01)(221.06609, 3301.875)(222.07443, 600.23694)(223.06609, 1801.6859)(203.05434, 14326.277)(204.05815, 1467.5275)(205.06076, 3585.5115)
8-oxoguanine	-0.14853859	-0.029943466	-0.10031319	-0.06579018	-0.11092758	-0.2990551	-0.16385078	-0.08773422	-0.09789848	-0.13845634	-0.1252346	-0.08836174	-0.1990757	-0.27955055	-0.13511276	-0.20420265	-0.4491005	-0.5227947	-0.410244	-0.27581024	0.018772125	0.015979767	0.032447815	-0.10040283	-0.10412598	-0.19903564	0.046239853	-0.015979767	-0.046100616	0.057260513	8-oxoguanine [ C5 H5 N5 O2, tgt=56.95, overall=56.95 ]	(168.05096, 29939.924)(169.05266, 5876.3525)(170.04897, 4020.7358)
3-deazaadenine	0.08373737	-30376406	-2559246	-2493332	-4793065	-14753637	-34230404	-4529784	-39013042	-3572793	-38940086	-0.49220562	-38903313	-49067507	-0.50558186	-0.54586697	-0.39520168	-0.41261005	-0.49437618	-0.3555727	0.11421299	0.20683002	-28682442	-0.14369106	0.0022764206	-0.0022764206	0.1962347	0.18436527	-0.113814354	-4840081	3-deazaadenine [ C6 H7 N4, tgt=75.48, overall=75.48 ]	(135.06541, 313.2863)(136.07475, 15341.525)(137.07231, 1142.4485)
all-itrans/i-octaprenyl diphosphate	0.65249443	-2456789	-2504076	-24786472	0.6335659	-0.18376541	-11025429	0.02457428	0.008651733	-0.03978157	0.47361755	-2358673	0.44360733	0.5542946	-25106373	-27281322	0.58475685	-2489025	0.70604897	0.7966137	-24852085	-27847195	-0.28303528	-11576347	0.28303528	0.33253288	0.74941444	-22856293	0.58309746	0.5894642	all-itrans/i-octaprenyl diphosphate [ C40 H65 O7 P2, tgt=88.26, overall=88.26 ]	(701.4083, 7595.184)(702.4118, 3621.39)(703.4131, 1287.597)(704.4134, 345.34207)(705.41174, 23.82)
1-(&beta;-D ribofuranosyl)nicotinamide	-0.70526505	-0.39675713	0.698678	-0.36619568	0.4486494	0.30730534	-0.31154537	-0.16302681	0.19538593	0.1304102	26618128	-0.99373245	-10722599	2176961	-0.877059	-11847095	-0.6141157	-0.21360874	22940474	-13936644	0.023282051	-0.012465477	0.0773859	0.17521286	-19712543	0.012465477	0.061736107	-0.35744762	-12277126	-15826187	1-(&beta;-D ribofuranosyl)nicotinamide [ C11 H15 N2 O5, tgt=63.50, overall=63.50 ]	(255.09962, 4870.569)(256.10474, 421.48135)(257.10052, 2998.8918)(237.08633, 281.15)(238.09138, 1403.7999)(278.09256, 210.16333)(279.0936, 197.20999)
(+)-sesamin	-10787029	-0.09549618	-0.124773026	-13341389	-0.43871117	-0.38811207	-0.28646374	-0.42357922	-0.25499344	-0.3056593	-0.35780048	-0.7946911	-15998096	-0.37417698	-0.31320572	-0.33717346	-13642654	-10598145	-15885172	-15824722	0.28977203	0.24910545	0.10423088	-10132179	-13360109	0.007194519	0.05722046	-0.007194519	-159461975	-0.5199795	(+)-sesamin [ C20 H18 O6, tgt=58.76, overall=58.76 ]	(355.1183, 1781.3234)(356.12042, 79.585)(337.10553, 2710.5903)(338.11002, 135.9705)(339.11053, 442.252)(377.10422, 1342.6874)(378.11053, 94.383995)(379.11804, 358.14)(359.08905, 997.02313)(360.08517, 48.425003)(361.0917, 41.62)
1,2-dibutyrin	0.78595257	10757341	-0.14918423	-0.46345615	-0.04227543	0.07720661	-0.6336851	0.7351618	1134059	0.60830593	0.3401041	10405531	-0.011385918	-14599409	0.7738085	-0.033940315	0.25596523	0.24268055	-0.35231304	0.35422993	-0.38318348	21330519	-0.44552708	-0.052397728	0.052397728	-0.37809467	16808138	1167695	-0.7601557	0.28930187	1,2-dibutyrin [ C11 H20 O5, tgt=74.24, overall=74.24 ]	(232.12938, 145.3125)(214.11948, 53.0)(215.12605, 9471.991)(216.12935, 1216.9695)(255.12178, 2724.701)(256.12537, 554.9392)(257.11456, 395.39252)(237.11224, 19967.943)(238.11528, 3017.9424)(239.12436, 230.29999)
adonirubin	-0.22118282	-0.15468884	-0.7188482	-0.89625645	-0.24094105	-0.37107754	-31187725	-0.5828409	-20261097	-19456072	-0.6982775	-0.38395977	-0.49919796	-0.417943	-0.104800224	0.0984869	-0.40051746	-0.36913395	-0.09266758	0.19715214	0.0552454	0.07376385	-27751694	0.10701084	-0.18765354	-0.2993784	0.14240742	0.13232327	-0.0552454	-0.122094154	adonirubin [ C40 H52 O3, tgt=86.35, overall=86.35 ]	(562.3782, 365.61667)(563.38605, 85.6)(581.40125, 1880.4203)(582.4053, 756.2599)(583.40826, 357.9818)(603.3696, 80.32)(585.37714, 243.36748)
N,N-dimethylaniline	-0.033008575	-0.043647766	15552596	-0.02130127	-0.025310516	-0.14162445	-0.093006134	-0.040470123	17515911	17389507	-0.12976456	0.033849716	13483949	-0.051252365	-0.0058555603	-0.02676773	14867206	-0.097429276	-0.0054912567	0.1086216	-0.13702774	-0.09928131	0.12597275	0.10624504	-0.024089813	-0.051094055	0.085271835	0.08930969	-0.012853622	0.012851715	N,N-dimethylaniline [ C8 H11 N, tgt=73.66, overall=73.66 ]	(122.09646, 7075.324)(123.09562, 573.98206)
3,4-dihydroxymandelonitrile &beta;-iD/i-glucoside	20277286	22097354	21927123	23073993	21599765	21287398	2593061	25656104	24682078	24544177	10228543	0.9728894	1373837	10495915	0.98005056	11187062	-0.5487542	0.49443197	0.7458501	0.9081979	0.53292704	-0.39451838	-0.19797945	-0.06340265	0.06340265	0.4331479	-0.113232136	-0.3073058	0.9261861	0.7394805	3,4-dihydroxymandelonitrile &beta;-iD/i-glucoside [ C14 H17 N O8, tgt=65.61, overall=65.61 ]	(328.10062, 3199.5208)(329.1034, 480.62338)(330.1185, 75.37)(310.0931, 306.02)(332.07138, 383.24167)
octanoate	-0.06021309	0.1567955	-0.080862045	0.29224205	-21264315	-0.32856178	0.03364563	-0.019643784	0.02662468	-16639317	0.06856346	-0.18629265	-1652727	-0.06576538	0.10945511	-0.09334946	0.07056999	0.048309326	-0.08322334	0.39946365	0.26246262	-0.28474617	-16336544	-0.13432693	0.043190002	-0.043190002	-0.42270756	0.36081505	0.13853455	0.13961983	octanoate [ C8 H15 O2, tgt=46.96, overall=46.96 ]	(125.095634, 187.59404)(126.09226, 32.036667)(166.09505, 3616.0144)(167.07831, 1411.9077)(148.08469, 288.04346)
quinidine	0.09758186	0.33773422	0.669363	0.69773865	0.30428505	0.15337563	0.2142067	0.33304405	0.32065582	0.17081642	-0.13091469	-0.008134842	0.0868988	-0.05885887	-0.05750656	-0.34475517	-0.33135033	-0.12894058	-0.07074547	-0.71635246	0.61776733	-1640626	0.02273941	0.2950573	-0.066143036	-0.2407856	0.81041336	0.7481766	-0.039161682	-0.02273941	quinidine [ C20 H25 N2 O2, tgt=97.43, overall=97.43 ]	(325.19385, 4893.584)(326.19614, 1724.2543)(327.19077, 613.34143)(326.19754, 496.82004)(327.18866, 437.23502)(308.18982, 174.61201)(348.18314, 210.69334)(330.16962, 12827.658)(331.17285, 2805.0178)(332.17804, 409.07602)
O(2),1,9-trimethylurate	0.71360683	0.61565685	0.6618509	0.7557306	0.7766123	0.7003317	0.72716427	0.81042576	0.9019728	0.82659245	0.25370502	0.40230465	0.6004667	0.614789	0.45231915	0.43221188	0.18914509	0.20756245	0.47167683	0.64947414	-0.2744646	-0.10453129	-0.055088997	-0.057038307	0.04130268	-0.04130268	0.12865734	0.1272955	0.4676466	0.47886562	O(2),1,9-trimethylurate [ C8 H10 N4 O3, tgt=91.54, overall=91.54 ]	(210.0769, 766.78625)(192.06436, 89.36111)(211.07951, 1349.0834)(193.07137, 1764.7941)(194.08157, 747.66)(195.07716, 251.87666)(233.06323, 68806.43)(234.06673, 5245.0283)(235.06955, 1220.1088)(215.05267, 555.87726)
phloroglucinol	-0.78058434	-0.71525955	-0.8136368	-0.75807	-0.9943733	-11583538	-10712967	-10400639	-12267704	-1297369	-0.9213104	-0.73137665	-43890266	-11220951	-0.9078331	-48199635	-11649876	-47614965	-4874282	-10525761	-0.1903534	-0.095401764	0.113292694	0.113269806	0.013849258	-0.013849258	0.056358337	0.0801239	-0.100860596	-0.124017715	phloroglucinol [ C6 H6 O3, tgt=86.27, overall=86.27 ]	(127.03883, 13134.701)(128.0422, 899.3777)(109.0288, 2630.7444)(110.03162, 82.68)(149.02347, 45845.727)(150.02667, 3761.8516)(151.02873, 58.185)
4-methoxy-3-indolylmethylisothiocyanate-glutathione	0.1717434	0.19397926	0.47130394	0.5299301	0.43040848	0.27380943	0.22661018	0.28676987	0.29589272	0.13263321	0.07713127	0.31167412	0.284647	0.2555313	0.078022	0.024402618	0.7083435	0.77788734	0.085422516	0.24939919	0.27804565	0.28829384	-0.106199265	-0.09851265	-0.020153046	-0.11623001	-0.01879692	0.01879692	0.19323158	0.17208672	4-methoxy-3-indolylmethylisothiocyanate-glutathione [ C21 H26 N5 O7 S2, tgt=74.33, overall=74.33 ]	(507.125, 17432.535)(508.12836, 4503.478)(509.13345, 813.0232)(510.14325, 95.95)(529.1071, 5612.9956)(530.1103, 1497.1876)(531.1146, 97.0025)
linoleate	0.27928066	-14462175	-0.123015404	-1693963	-12565756	-14391851	-12974272	0.63234615	0.26795673	-0.48217106	0.17948055	-0.23933697	0.28441334	0.2633505	-1084609	0.30444622	0.33879375	0.3341875	-0.9083319	-14655981	-0.031189919	0.03862667	0.59416676	0.6911001	0.010252953	-0.3410101	-0.0014257431	0.0014257431	-12890921	-13606005	linoleate [ C18 H31 O2, tgt=85.13, overall=85.13 ]	(279.23157, 10186.951)(280.23456, 2160.8423)(261.22116, 1874.5515)(262.2228, 70.04643)(302.21613, 361.1527)(284.20645, 55.2)
menaquinone-1	0.9276824	-13641796	0.52837706	-1361945	-13623459	10024838	19240165	0.6692939	-0.23634577	-13774948	-13727913	-13564299	-13662901	-13649401	-13604004	0.45123148	29760976	28541188	-1360364	0.18764257	0.69840956	0.84245634	-13472176	-13491903	0.21134329	0.6010566	0.4404111	-13508839	-13611002	-0.21134329	menaquinone-1 [ C16 H16 O2, tgt=45.84, overall=45.84 ]	(241.11946, 9421.3955)(242.1252, 1444.2161)(243.11726, 2163.44)(223.11426, 848.888)(263.1028, 856.9011)(264.10486, 243.82666)(245.09552, 823.6825)(246.09467, 596.86)
cohumulone	0.93647957	11320629	15324993	15371609	0.57725334	0.25489998	13633976	14646721	0.9456501	0.15283585	-0.7044287	0.22052002	0.59314346	-18064394	0.047317505	-20460005	-1211.17	0.3762741	-14970922	0.08806801	-0.9725771	0.06713867	0.17295647	0.204525	0.16452026	-22206287	0.42355728	-0.06713867	-0.82877445	-0.4634323	cohumulone [ C20 H27 O5, tgt=62.72, overall=62.72 ]	(347.18256, 2336.3965)(348.1909, 955.2456)(349.19357, 2243.5317)(350.19904, 113.78)(329.17206, 1807.6267)(330.1778, 158.81386)(331.18628, 103.875)(348.19806, 359.20285)(349.1929, 2311.3901)(350.19437, 117.24)(330.18286, 1008.59)(331.18817, 388.66)(332.18237, 107.65)(370.17026, 1073.4574)(371.17413, 81.53)(352.15997, 64.8175)
dihydrohomopteroate	42269444	43387074	4268721	433606	44179597	43356786	46763062	47728887	45971665	4432368	2552115	27908406	33675141	26271482	29318738	29996457	3193665	41736913	32100625	2119616	-0.9254575	-159761	0.16782904	0.16919756	0.33580256	11480165	-0.16782904	-14959526	-15061689	16773896	dihydrohomopteroate [ C15 H15 N6 O3, tgt=96.04, overall=96.04 ]	(327.1193, 10658.032)(328.12375, 2192.212)(329.1309, 317.52765)(309.10764, 2028.8049)(310.1131, 324.73)(328.12775, 820.89)(350.11438, 238.56)
dihydroxyferuloyl-sinapoyl spermidine	-0.033008575	-0.043647766	14552164	14788568	15246006	14975004	15710822	15807223	16012266	15981178	-0.12976456	0.033849716	-0.06475258	-0.051252365	-0.0058555603	-0.02676773	-0.092977524	-0.097429276	-0.0054912567	0.1086216	-0.13702774	-0.09928131	0.12597275	0.10624504	-0.024089813	-0.051094055	0.085271835	0.08930969	-0.012853622	0.012851715	dihydroxyferuloyl-sinapoyl spermidine [ C38 H45 N3 O12, tgt=45.87, overall=45.87 ]	(735.29626, 2941.9976)(736.2995, 1044.0513)(737.3028, 193.46)
1-16:0-2-18:3-phosphatidylcholine	-14401772	-14412411	2085104	22608337	4630522	5243868	3924242	45714016	5500984	3759037	0.9496212	0.45089626	20182266	1088707	19056263	26963806	25095558	24423409	26097183	16363802	56210327	-0.49802876	28036613	-14262518	0.26803398	33273335	33901138	-14279453	-14381617	-0.26803398	1-16:0-2-18:3-phosphatidylcholine [ C42 H78 N O8 P, tgt=61.73, overall=61.73 ]	(755.54486, 2077.67)(756.54834, 544.94)(737.5343, 1900.4781)(738.5375, 6136.69)(739.53864, 1256.88)(756.55176, 2204.94)(757.55493, 1102.852)(758.5637, 454.35336)(759.592, 128.01)(738.5445, 1277.9766)(739.5473, 308.11374)(740.5481, 317.29)(778.5406, 2321.9133)(779.5423, 1242.237)(780.54675, 1602.15)(781.5484, 191.29)
S-(phenylacetothiohydroximoyl)-L-cysteine	-0.36252594	-0.2567215	-0.36990547	-0.42466545	-0.10980415	-0.5165291	-0.53803253	-0.4470482	-0.44030762	-0.3456745	-0.29644585	-0.15769768	-0.094898224	-0.027719498	-0.25577736	-0.29317284	-0.364563	-0.31234932	-0.1536026	-0.06783676	-0.17766571	0.03047371	0.19155312	0.06420708	-0.10318375	0.023704529	0.09369087	-0.10068703	-0.12637138	-0.023704529	S-(phenylacetothiohydroximoyl)-L-cysteine [ C11 H14 N2 O3 S, tgt=69.32, overall=69.32 ]	(255.08119, 4456.0986)(256.08398, 623.7266)
4-methylumbelliferone 6'-O-malonylglucoside	0.6287923	-13964639	-0.71099615	-14589705	0.80693483	-1676579	0.5532632	-14711566	0.5665078	-16752901	-10299087	-0.8560796	-10624804	13804688	15553651	-0.8583493	-0.86822844	-0.19094229	12507119	14610219	0.90548754	14892449	0.8164754	0.768847	-0.83599234	0.75617075	-0.9293914	-0.89737463	-0.8289361	-0.75617075	4-methylumbelliferone 6'-O-malonylglucoside [ C19 H19 O11, tgt=56.03, overall=56.03 ]	(423.0916, 5943.4785)(424.09427, 716.8894)(425.08682, 870.60583)(426.08795, 75.453995)(405.07855, 267.77002)(446.0813, 60.36)(428.06644, 288.07)
mycothiol	-0.2120781	-0.2720852	-0.28308487	-0.2471447	-0.20645332	-0.14107704	-0.32139778	0.11901283	-0.2629814	-0.47701263	-0.18465233	-0.06497383	-0.07334328	-0.17561531	-0.049779892	-0.29556847	-0.31874466	-0.2663784	-0.15369415	0.002658844	-0.2323494	-0.15276527	0.08583069	2250.67	-0.021097183	0.029090881	-2250.67	0.06440544	-0.027942657	0.038269043	mycothiol [ C17 H30 N2 O12 S, tgt=93.83, overall=93.83 ]	(486.1441, 131.8)(468.1401, 4168.327)(469.14322, 1057.3298)(470.13965, 206.8793)(487.1586, 3945.37)(488.16205, 739.69)(489.16986, 155.42)(509.14597, 926.96)
podophyllotoxin	1029046	0.9953871	1067874	10864382	0.97289944	0.79778576	11622972	1215476	0.98782253	0.88883686	10356798	11716509	2351592	23380957	15248594	14799757	11205645	11242056	0.9687319	10806131	-0.03323078	0.03323078	-0.7620268	-0.86383915	0.5053587	0.49711895	-0.58305264	-0.59411335	14486704	14593668	podophyllotoxin [ C22 H22 O8, tgt=97.51, overall=97.51 ]	(415.13864, 7295.395)(416.14197, 1604.3712)(417.14276, 921.4883)(397.12665, 24454.066)(398.13, 5703.9575)(399.13406, 880.6628)(400.13794, 81.01)(437.12, 35029.523)(438.12305, 7881.0166)(439.12656, 1388.385)(440.12814, 280.3425)
ubiquinol-i8/i	0.36585617	0.07792282	0.18903542	0.09100914	0.18139648	-0.035665512	0.18283653	0.2110424	0.08631897	-0.009460449	0.02294159	0.10179138	0.44996452	0.23356247	0.25881767	0.15972328	0.0572052	0.070840836	0.7642174	0.06285286	-0.17470932	-0.79462624	-0.2637329	0.17470932	0.22023964	0.22352028	0.32167053	-0.22200203	0.22394753	-0.75206184	ubiquinol-i8/i [ C49 H76 O4, tgt=63.71, overall=63.71 ]	(728.58734, 890.36066)(729.583, 712.49)(730.5709, 497.15143)(731.5698, 113.76834)(729.5697, 449.2)(730.5644, 270.5)(731.57117, 46.55)(751.55383, 120.14)(733.5507, 5111.7324)(734.553, 1115.5753)(735.55963, 206.69826)
cinnamaldehyde	-17030458	-13749628	-24562654	-19213934	-20794954	-18032656	-15613298	-14358358	-11402826	-23235407	-0.26283932	0.6040354	-28951216	-13228102	0.05499935	0.6996393	-22691565	-20312586	-21232252	-17929277	-0.23133373	0.26779842	0.63675404	0.046542168	-20878286	-25939608	-0.046542168	0.6189356	-0.051232338	0.8298998	cinnamaldehyde [ C9 H8 O, tgt=80.49, overall=80.49 ]	(132.05516, 228.21)(133.04901, 50.22)(133.0648, 138.84377)(115.05397, 2514.026)(116.06006, 243.07292)(155.0474, 6797.6094)(156.05011, 236.44846)(157.05933, 29.15)
scopolin	-11445818	-12716112	-0.01959896	0.0042562485	-16152239	-17501593	-11389093	-10679617	-15637674	-16608725	-0.6215811	-0.48056507	-0.4569254	-0.4582262	-0.38652706	-0.36929798	-0.39156246	-0.29641628	-15373201	-14487638	0.767663	0.759099	-0.56981945	-0.5399523	0.46318722	0.4973154	-15411177	-15243616	-0.030314445	0.030314445	scopolin [ C16 H18 O9, tgt=82.76, overall=82.76 ]	(355.1016, 13134.101)(356.10486, 2180.384)(357.10727, 417.97955)(337.09308, 378.6137)(377.08356, 41105.0)(378.0869, 7540.577)
senecionine N-oxide	-6776949	6646388	66230946	6965228	66682405	-6885565	6889591	70091925	-68373375	-692074	-6873705	-67100906	-6808693	65949764	-6749796	-6770708	65292683	-68413696	6642886	-66353188	6663272	69694576	-66179676	-66376953	66179667	-67950344	6911188	-66546307	6625964	-67310886	senecionine N-oxide [ C18 H25 N O6, tgt= ]	(351.1719, 277.16333)(333.15582, 2647.578)(334.1645, 656.47205)(334.16412, 984.5367)(335.1777, 98.86667)
D-4'-phosphopantothenate	0.08397102	0.074798584	0.6226063	0.6935997	0.48015976	0.29359055	0.13061714	0.14689445	0.09925461	0.03002739	0.4050789	-44027424	0.59781265	-48590946	-19343739	12049141	0.9230213	0.9469223	0.95261574	-53352966	-49849377	0.27801132	-1921191	-0.21146774	-0.044643402	0.044643402	0.28721237	-4913393	0.2458229	0.24142456	D-4'-phosphopantothenate [ C9 H15 N O8 P, tgt=37.47, overall=37.47 ]	(278.0412, 75746.98)(279.0442, 7805.111)(280.03867, 24358.762)(281.04337, 2873.5479)(282.0451, 206.81)(297.06064, 152.01001)(319.04315, 1311.332)
iS/i-methyl-5'-methylthioinosine	1654254	16359129	16898642	16767263	16036558	14158545	18309984	19206247	17563334	16822901	0.3791113	0.61422634	0.9352827	0.8863249	0.52821255	0.471879	0.8462477	0.81465244	0.12197304	0.33382034	-18862753	0.31387615	-0.32516766	-0.2659893	-0.018669128	0.03034687	-0.017803192	0.017803192	0.036722183	0.113492966	iS/i-methyl-5'-methylthioinosine [ C11 H14 N4 O4 S, tgt=94.92, overall=94.92 ]	(280.0635, 9126.897)(281.0629, 1481.3729)(282.06097, 397.23944)(299.08585, 140.89333)(281.07446, 1009.64)
&alpha;-D-galactose	0.25610828	0.2759657	0.25667858	0.379817	0.27254772	0.16421795	-0.0046224594	0.13278484	0.22685719	0.12758732	-12271624	-19567043	-11265574	-10580702	-0.47176456	-19627663	-10856924	-11657858	-0.9892664	-0.7384424	-0.0712347	0.027842522	0.3108034	0.050782204	-0.6066103	-0.11846256	0.18293476	0.16385365	-0.62458134	-0.027842522	&alpha;-D-galactose [ C6 H12 O6, tgt=65.58, overall=65.58 ]	(180.06581, 614.9437)(181.06425, 313.0217)(162.05167, 102.33)(181.07043, 73.7)(163.06012, 6859.078)(203.05333, 19082.76)(204.05722, 1562.3113)(205.06166, 3248.531)(185.04218, 98.4675)
7-methylthioheptanaldoxime	14872895	-0.043647766	14898806	-0.02130127	-0.025310516	-0.14162445	14756693	14676885	-0.09339714	14841184	-0.12976456	0.033849716	-0.06475258	-0.051252365	-0.0058555603	-0.02676773	-0.092977524	-0.097429276	-0.0054912567	0.1086216	-0.13702774	-0.09928131	0.12597275	15311695	-0.024089813	-0.051094055	0.085271835	0.08930969	-0.012853622	0.012851715	7-methylthioheptanaldoxime [ C8 H17 N O S, tgt=46.49, overall=46.49 ]	(158.09752, 896.49335)(159.08, 253.96)(198.09204, 1658.5483)
macarpine	0.32204247	0.303483	0.6532402	0.09566975	-0.07909489	-0.19855785	10666456	0.13612652	0.25383663	-0.18759918	-0.091576576	0.16280079	0.020234108	0.042528152	-0.16066074	-15030196	-0.038414	0.038693428	0.028756142	0.13835716	0.039958	0.016029358	-0.08369923	-0.1865921	-0.016029358	-0.04246521	-0.35049725	0.06226635	0.10622215	0.072143555	macarpine [ C22 H18 N O6, tgt=61.88, overall=61.88 ]	(392.10944, 2811.576)(393.11462, 7078.0654)(394.11868, 1399.191)(393.11987, 3714.51)(394.1256, 237.64)(395.12686, 2299.15)(375.10464, 960.79)(415.09644, 752.83)(397.0917, 3580.4211)(398.09277, 167.091)(399.09033, 124.92375)
3-hydroxy-L-kynurenine	-10009375	-1181325	-0.9741106	-0.775198	-0.9331541	-0.8929901	-10019217	-13931761	-13470688	-14253225	-13524637	-12939062	-13205032	1622716	17286024	-15067778	13061705	12273741	10741968	1537982	-10818691	-10390997	-15148773	1113555	10390997	-18897638	-17068729	13783045	15245886	15372667	3-hydroxy-L-kynurenine [ C10 H12 N2 O4, tgt=47.33, overall=47.33 ]	(224.07875, 4021.9995)(225.08519, 970.55914)(226.07248, 1561.38)(225.09026, 2356.8276)(226.09457, 186.45401)(227.08643, 147.426)(229.0609, 315.88715)(230.06418, 60.835)
phlorisobutyrophenone	0.17833138	0.1596508	0.32173538	0.40258598	-0.15232849	-0.23956108	0.37229156	0.47127342	0.023986816	-0.19678879	0.6763191	0.87538147	0.6083107	0.5814762	0.5788994	0.42435646	12932663	13306046	0.17714119	0.26595688	0.050081253	0.0789032	-0.34347916	-0.6781006	-0.050081253	0.1949501	-0.30018044	-0.20872116	0.12638092	0.20156097	phlorisobutyrophenone [ C10 H12 O4, tgt=84.77, overall=84.77 ]	(178.05894, 108.68)(197.07994, 485.18393)(179.06976, 17375.88)(180.07396, 1822.7322)(219.06296, 94.14)
homomethionine	0.41294384	0.49985218	0.536685	0.4843378	0.3518095	0.16487217	0.20616627	0.2900877	0.34237003	0.28129864	-0.81003666	-0.6767092	-0.4472208	-0.486825	-0.5578413	-0.6256342	-0.5390501	-0.5582533	-0.63691616	-0.5120745	-0.48141193	-0.43627453	-0.0065717697	-0.035178185	0.07317448	-0.0037355423	0.11747837	0.14771748	0.0037355423	0.07768154	homomethionine [ C6 H13 N O2 S, tgt=97.39, overall=97.39 ]	(164.07469, 131982.66)(165.07736, 10035.392)(166.07042, 5759.15)(167.07622, 524.5736)
gomphrenin I	14019135	-0.043647766	14128532	-0.02130127	-0.025310516	-0.14162445	-0.093006134	-0.040470123	-0.09339714	13864175	-0.12976456	0.033849716	14722079	14823249	-0.0058555603	14677838	14192786	14081858	-0.0054912567	0.1086216	-0.13702774	-0.09928131	0.12597275	0.10624504	-0.024089813	-0.051094055	0.085271835	0.08930969	-0.012853622	0.012851715	gomphrenin I [ C24 H24 N2 O13, tgt=59.01, overall=59.01 ]	(549.13434, 2044.5188)(550.1376, 185.86375)(551.1368, 93.64)
&beta;-fenchocamphorone	-0.9288244	-4129942	-32644787	-35889168	-20484362	-24263868	-39781504	-0.80936337	-29125204	-34440231	-0.50578976	0.14399815	-0.12436962	-0.25241947	-0.049672127	-0.15284443	0.0317564	-0.16758251	-0.03186512	-0.099476814	-0.035798073	0.15922642	0.16774845	-0.15295696	-0.032048225	0.0025110245	-0.0025110245	0.27556324	0.19395351	-0.12147045	&beta;-fenchocamphorone [ C11 H18 O, tgt=47.49, overall=47.49 ]	(167.14369, 1710.3235)(168.14203, 80.47111)(149.13264, 3036.0312)(150.13544, 440.35846)(189.12671, 1322.7776)(190.13058, 100.02571)(171.11436, 393.00995)(172.11429, 49.059998)
7-methylguanosine	-0.18963623	-33941603	-32451344	-0.52981186	-33519583	-12371635	-2710415	-58462877	-53986187	-5728141	0.4011078	0.43363953	0.9535084	0.8809643	-0.41363907	-0.57608795	0.73695946	0.6081619	-0.5672054	-0.5615444	-0.018604279	-0.08403969	0.26447296	0.10275078	13109589	11613197	0.018604279	-0.06291771	-0.6792717	-3281622	7-methylguanosine [ C11 H16 N5 O5, tgt=63.75, overall=63.75 ]	(298.1133, 18559.582)(299.12015, 4135.2065)(300.12482, 327.5793)(280.10175, 3113.35)(281.10965, 1678.47)(299.12488, 2985.1238)(300.1278, 297.99197)(281.11163, 116.92)(321.10397, 3844.2864)(322.1036, 197.48334)(323.10986, 1979.9366)(303.09778, 912.6925)(304.10178, 171.96)(305.09845, 262.65)
pterostilbene	12342596	22601328	13634348	33512163	36380243	375916	38538465	39265184	12108583	1045537	-15148423	0.06167507	0.48718548	-0.023299217	0.014190674	0.09895325	-0.097310066	-0.21540928	-0.07655811	0.24652004	-0.07999802	-0.088869095	-14892686	-14912414	-0.6299143	0.17847157	0.31045628	0.07999802	0.30171204	0.23076725	pterostilbene [ C16 H16 O3, tgt=73.54, overall=73.54 ]	(256.10486, 168.655)(257.09927, 2454.4534)(257.11557, 3162.814)(258.1181, 888.27496)(259.123, 1785.51)(279.0983, 9810.537)(280.1028, 1594.7593)(281.1061, 670.71844)(261.08878, 147.474)
5-methyl-tetrahydrofolate	0.12880993	0.018156052	-0.036355972	0.22284317	-0.82497025	0.6114931	-0.32383728	-0.35155487	-0.24380589	-0.83654976	0.16928196	-0.08050156	0.61622906	-0.6533747	0.5127964	0.41652584	0.7400322	0.77659416	0.31950092	0.37364197	-0.39699745	-0.18178463	-0.4805069	-0.2957306	0.46920872	0.267828	-0.31739712	0.38635254	0.18178463	0.39036655	5-methyl-tetrahydrofolate [ C20 H23 N7 O6, tgt=50.48, overall=50.48 ]	(457.16846, 1795.3365)(458.17133, 559.785)(439.15836, 1915.8468)(440.16193, 270.77136)(441.17242, 1059.948)(480.15292, 95.02)(481.15543, 1673.77)(462.1445, 22777.418)(463.15408, 14434.047)(464.1584, 2756.1526)
salicylate &beta;-D-glucose ester	0.032866478	0.01790142	-0.056220055	-0.008198738	0.055565834	-0.048415184	0.63613605	0.7213793	0.48790646	0.4687395	-0.1449728	-0.06250286	-0.18134403	-0.057873726	0.054839134	-0.027722359	-0.14988422	-0.18319416	0.14106464	0.23689175	-0.48759174	-0.29380322	0.4168253	-0.08606815	-0.11044407	-0.016884804	0.30616665	0.09301853	0.016884804	0.13936138	salicylate &beta;-D-glucose ester [ C13 H16 O8, tgt=77.83, overall=77.83 ]	(301.09222, 317.56)(283.08096, 3400.2644)(284.08603, 639.0621)(285.0884, 75.36)(323.0731, 16569.207)(324.0786, 2559.0981)(325.08148, 241.9257)(305.063, 3145.16)(306.06622, 349.28598)
tetcyclacis	32929764	32435207	3051817	30669956	29792538	28264523	31480904	32136288	33594913	32749176	0.70713234	0.9127102	0.62971115	0.62151146	0.85912514	0.75403786	0.66893196	0.68174744	0.7057476	0.8108597	0.10358429	0.0808506	0.038827896	0.031267166	-0.09520531	-0.09626579	-0.12046242	-0.11574364	-0.031267166	0.11527252	tetcyclacis [ C13 H12 Cl N5, tgt=66.78, overall=66.78 ]	(296.066, 36437.562)(297.07516, 3638.244)(298.06564, 2769.9087)(299.06802, 451.058)
beta-methylenecyclopropyl pyruvate	0.18649387	0.15913105	0.06733608	0.18539906	0.21559048	-0.034968376	0.16516209	0.19902515	0.018252373	-0.04437542	-0.36923695	-0.2805624	-0.23572636	-0.46373844	-0.19759846	0.17747211	0.16289806	0.10926914	0.18688488	0.30297565	0.015158653	-0.044283867	0.18569279	0.10479641	0.016213417	-0.015158653	0.0535326	-0.15014553	-0.14400196	-0.5133219	beta-methylenecyclopropyl pyruvate [ C7 H7 O3, tgt=87.54, overall=87.54 ]	(139.04013, 7081.908)(140.04268, 282.87894)(141.03214, 231.936)(121.02827, 61803.43)(122.0319, 4826.03)(123.0349, 106.40751)
(+)-sesamolinol	13733205	-0.14142609	13639233	-0.11907959	13625104	13417246	-0.19078445	14461257	-0.19117546	13728413	-0.22754288	-0.063928604	156530285	15656562	1386746	-0.12454605	14347312	14775751	-0.10326958	15162574	13995065	13847762	0.028194427	0.008466721	-0.12186813	-0.14887238	-0.012506485	-0.008468628	13612708	-0.084926605	(+)-sesamolinol [ C20 H20 O7, tgt=41.33, overall=41.33 ]	(372.12137, 794.74426)(373.12665, 104.0375)(373.12775, 212.2625)(355.1184, 2551.2434)(356.12158, 248.82332)(395.11035, 1509.29)(396.11465, 127.22)(377.10303, 769.00244)
naphthylisoquinoline alkaloid precursor	9480198	9467808	9309515	9275421	9797123	9716343	9636034	9657936	8853308	8813953	75749025	8455914	8949911	8891701	8012171	8347631	9683054	9647646	7986887	8401391	69620724	-71675987	75445538	-69620724	9123316	922485	-69830456	-69790077	79307985	-70554657	naphthylisoquinoline alkaloid precursor [ C11 H10 O2, tgt=82.03, overall=82.03 ]	(175.07742, 819.38855)(176.07982, 168.77)(157.06497, 5486.1567)(158.07108, 740.5486)(159.06265, 392.0154)
delphinidin-3-iO/i-&beta;-D-glucoside	-7134083	-7144722	75533733	-71223755	-71263847	-72426987	-71940804	-71415443	73019447	-7277874	-7230839	-70672245	7740924	7690613	-710693	7529644	73468037	74810314	-71065655	-69924526	8169563	8322778	74374685	-6994829	699483	71813364	-70158024	-70117645	-7113928	-70882225	delphinidin-3-iO/i-&beta;-D-glucoside [ C21 H20 O12, tgt=44.19, overall=44.19 ]	(465.10025, 1867.6951)(466.10303, 182.61427)(487.08432, 2420.7761)(488.08768, 296.3825)
iNsup5/sup/i-carboxyaminoimidazole ribonucleotide	0.5910096	0.4632039	0.3113284	0.32991552	0.5155368	0.2274003	0.33865976	0.48804808	0.5077586	0.2408433	-0.35091734	-0.39654684	-0.39528608	0.08961725	0.07725954	-0.22097254	-0.008321285	-0.13883924	0.13442087	0.25626898	0.03818178	-0.03818178	-0.23371363	-0.19263697	0.10716677	0.15699339	0.10102224	0.05990553	-0.054067135	-0.08746004	iNsup5/sup/i-carboxyaminoimidazole ribonucleotide [ C9 H11 N3 O9 P, tgt=43.56, overall=43.56 ]	(319.0175, 1262.9741)(320.01993, 129.97)(321.01727, 146.74)(359.00552, 149.49)(341.00323, 820.9639)
methyl ecgonone	0.1492548	0.98637676	11631021	12411299	-1434308	10206394	12701883	13050957	11403923	12539911	0.50584507	0.96826553	0.980175	0.06703949	0.61902714	0.6203909	0.4330759	0.42916393	0.37495613	0.56862164	-10390549	-0.7220402	0.5399475	-0.25660133	0.25660133	-0.2785864	0.3115015	0.53324795	-0.86199856	0.27333832	methyl ecgonone [ C10 H15 N O3, tgt=47.59, overall=47.59 ]	(198.11191, 120.175)(180.10217, 1784.5858)(181.10208, 146.41577)(202.0832, 286.73907)(203.08932, 139.53)
dihydrozeatin	-14412279	19960551	0.5836263	-14400572	-14404581	-11541629	-0.05310774	-0.22290945	-14472668	-1455607	-14509035	-14345421	-14444023	-0.6801305	-14385126	14462228	-0.88951826	0.10296965	-14384762	13782144	0.5628934	-14478552	0.7092366	-0.8263297	-1440336	-0.5628934	0.70622015	0.9353976	-14392124	0.9923692	dihydrozeatin [ C10 H15 N5 O, tgt=46.06, overall=46.06 ]	(222.13246, 390.06998)(204.12361, 3354.9856)(205.12413, 118.78)(244.11745, 146.55667)(226.10783, 1046.8623)(227.10307, 613.38995)
3-oxocholest-4-en-26-oate	-0.3020668	-0.39260483	-0.18720913	-0.22860813	-0.2739563	-0.3709383	-0.3033371	-0.29782772	-0.29336452	-0.41744518	-0.022995949	0.09144497	0.018979073	-0.23069191	-0.20021248	-0.18418407	-0.116267204	-0.1979456	-0.058232307	-0.12345886	0.06730366	-0.0688715	-0.004057884	0.004057884	-0.110899925	0.016543388	0.2528143	0.032794	-0.090189934	-0.2236929	3-oxocholest-4-en-26-oate [ C27 H39 O3, tgt=72.90, overall=72.90 ]	(434.27316, 506.72202)(435.27396, 44.37143)(416.26913, 1723.9045)(417.27008, 426.74768)(418.2756, 98.45908)
indole-5,6-quinone-2-carboxylate	-1274972	-1234065	-10503473	-10340433	-0.9564791	-1182292	-11046515	-11956415	-0.81805134	-0.91692257	0.30160618	0.4156561	0.6705618	0.7227144	0.765975	0.7353983	0.55209446	0.46662426	0.8135824	0.90531635	-0.0228014	0.012820244	-0.07167339	-0.012820244	-0.17478466	-0.28054142	0.32866383	0.37620068	0.16434574	0.26790333	indole-5,6-quinone-2-carboxylate [ C9 H4 N O4, tgt=75.43, overall=75.43 ]	(190.01273, 16828.781)(191.01553, 756.26465)(192.01132, 909.6217)
heptanal	-0.26849747	-0.29004288	-0.34005737	-0.37057877	-0.20488739	-0.50735855	-0.36021996	-0.36621094	-0.23677063	-0.50141144	-0.07756233	0.056116104	-0.08920097	-0.0286026	-0.1520958	-0.47680283	-0.43601227	-0.34713936	-0.27111244	0.13001633	-0.17531395	-0.2507515	0.39099884	-0.007024765	0.11182594	-517262	-0.081890106	0.146204	0.007024765	0.06980705	heptanal [ C7 H14 O, tgt=56.54, overall=56.54 ]	(115.11162, 5787.1997)(137.09602, 1116.5623)(138.09227, 75.89714)
inosine	-0.052502632	0.20157337	1643342	0.35008144	0.20341587	0.059165	-0.09145832	0.29180813	0.49697208	0.13977909	-0.14607525	0.4214983	0.13687992	0.059363365	0.30842304	-0.31801128	-0.080721855	19377527	24262934	0.32357502	0.39674664	-0.18438244	0.0074243546	0.53195095	-0.038092613	-0.0074243546	-0.23635578	0.24079609	-0.023213387	0.17617321	inosine [ C10 H12 N4 O5, tgt=84.79, overall=84.79 ]	(268.08127, 1387.6167)(269.0849, 358.48245)(270.0806, 82.325)(269.089, 1312.7871)(270.10373, 379.52)(251.07649, 2352.749)(252.08574, 249.61176)(253.07999, 143.69385)(291.0725, 4870.2783)(292.0739, 256.59113)(293.06937, 370.08875)(273.05557, 1015.37)
26,27-dehydrozymosterol	-11818476	-0.014630318	0.052666664	-0.9451933	-0.07597256	-0.43033695	0.010476112	-0.0445261	-0.2710619	-0.06672764	-0.64955807	-0.02922535	-0.3141756	-0.1904974	-0.499835	-0.014464378	-0.017577171	-0.11810589	-0.25905514	0.17637157	-0.09776592	-0.103829384	0.14519596	0.2015543	-0.03211689	0.033322334	0.07967663	0.03211689	-0.12538433	-0.07191181	26,27-dehydrozymosterol [ C27 H42 O, tgt=52.97, overall=52.97 ]	(382.3172, 68.35)(364.31268, 7688.8755)(365.31253, 1404.0756)(366.3007, 48.14)(383.3307, 1310.9283)(384.33932, 395.41077)(405.31128, 308.77002)
pseudobaptigenin	-0.4892211	-0.23821497	18037705	148663	19600701	21128774	21765962	11716895	13027787	0.5606866	0.7934642	11481309	19271798	-0.027987957	0.3763795	-0.78693247	0.78268194	0.38581038	0.8605294	1356214	-14386539	-10096383	-14123539	-0.03801298	-0.20465517	0.46494055	0.05613947	0.03801298	0.22195482	0.39024782	pseudobaptigenin [ C16 H10 O5, tgt=61.46, overall=61.46 ]	(282.04904, 8706.473)(283.05127, 932.495)(284.05936, 3746.29)(283.0577, 1191.6385)(284.06097, 21.53)(265.04715, 3746.2131)(266.05103, 443.8776)(267.06137, 71.04667)
iN/isup1/sup-acetyl-iN/isup2/sup-formyl-5-methoxykynuramine	1498454	15423576	15098051	15436784	-0.025310516	14940525	132861	-0.040470123	-0.09339714	13607017	-0.12976456	0.033849716	-0.06475258	-0.051252365	-0.0058555603	14255886	-0.092977524	14065041	-0.0054912567	0.1086216	-0.13702774	-0.09928131	0.12597275	0.10624504	-0.024089813	-0.051094055	0.085271835	0.08930969	-0.012853622	0.012851715	iN/isup1/sup-acetyl-iN/isup2/sup-formyl-5-methoxykynuramine [ C13 H16 N2 O4, tgt=74.85, overall=74.85 ]	(246.10057, 1831.2666)(247.09912, 530.76)(265.11426, 2674.075)(247.10735, 4508.4697)(248.10603, 621.512)(249.11137, 732.556)(287.0945, 450.23)(269.09213, 3609.08)(270.091, 1480.83)
stigmasterol 3-O-&beta;-D-glucoside	-0.25101662	0.09930611	0.09050369	0.10214615	0.094112396	0.54577637	0.14203072	0.39712906	0.33308792	-0.6091347	0.0680294	-0.51278305	-0.54699516	-0.043914795	-0.0086250305	0.09215355	0.018375397	-0.39634514	-0.2699089	-0.024251938	0.5876522	-0.5367069	-0.34902573	0.8122215	0.6762638	-0.0685482	0.0685482	-0.09095955	-0.20437431	0.20157814	stigmasterol 3-O-&beta;-D-glucoside [ C35 H58 O6, tgt=93.95, overall=93.95 ]	(597.41095, 7362.3916)(598.41437, 2959.796)(599.4189, 814.7767)(600.42505, 36.44)
indole-3-acetyl-N-beta-D-glucose	0.66100836	-0.43465853	0.4606595	0.08772707	-0.56944036	0.019639492	0.7398076	0.12867117	0.51039743	-0.14038897	-1419574	-0.1257987	-14130728	-14117228	-0.17938375	-14092743	-0.3046689	-14163404	-14071466	-13957354	-0.6879201	0.76182604	0.056028843	-1395973	-14090065	0.057856083	0.17893076	-0.20301199	-0.056028843	0.12670755	indole-3-acetyl-N-beta-D-glucose [ C16 H18 N O7, tgt=38.48, overall=38.48 ]	(336.1118, 3306.752)(337.11517, 639.7959)(338.10614, 128.98)(337.119, 1595.1582)(338.10968, 492.3625)(339.10797, 112.04)(359.10254, 212.51701)(360.08725, 93.68667)
5-hydroxyindole acetate	0.23909807	0.62488985	0.5331521	-0.7882314	0.046361446	0.53311014	-0.49859667	0.35302973	-0.55657434	-0.96072435	12755342	0.9931054	0.060124874	0.46566343	-0.17444849	-0.96013117	-14693787	0.07479811	0.664104	0.9349294	-0.07416773	0.802711	11072478	-10017085	0.6421447	-0.88433886	-0.5394206	0.07416773	-0.3771243	0.5650811	5-hydroxyindole acetate [ C10 H8 N O3, tgt=44.86, overall=44.86 ]	(191.0561, 1506.862)(192.06667, 160.52667)(173.04498, 1145.983)(174.03932, 85.18437)(213.03957, 521.0977)
(5Z,8Z,10E,14Z)-(12S)-12-hydroperoxyicosa-5,8,10,14-tetraenoate	15256433	-0.55118084	-0.42045307	13336763	15060244	16789999	14968328	0.9061346	-0.5845461	14586229	0.8133936	12618036	12930403	11602812	0.5631952	11679945	13214293	0.8398485	0.9153242	18072004	3502061	-0.1267271	0.1267271	1445035	11640692	-0.6114931	-0.3870964	12082205	-0.36432743	-0.32584476	(5Z,8Z,10E,14Z)-(12S)-12-hydroperoxyicosa-5,8,10,14-tetraenoate [ C20 H31 O4, tgt=59.32, overall=59.32 ]	(335.2212, 1820.2592)(336.22687, 336.4718)(337.22406, 25.95)(336.2304, 63.97)(358.2087, 1816.47)(359.2051, 358.9777)
methoxy-PU	-35511837	-23289452	-17944775	-1766962	-16584015	-19708595	-18018494	-34868069	-20699291	-21161919	11262321	11396027	16715908	1602171	-2473055	-26086483	14025326	12764397	0.056999207	-24653187	0.64235497	0.49956322	-0.49956322	0.7749424	-0.81142426	-0.79763794	0.6261158	0.5142498	-23747025	-23030033	methoxy-PU [ C13 H13 N3 O2, tgt=83.67, overall=83.67 ]	(243.1007, 91645.14)(244.10327, 16712.22)(245.11055, 4931.4326)(246.11436, 367.58572)(225.09131, 56894.277)(226.09521, 9997.649)(227.09381, 1164.5142)(244.1054, 2396.69)(245.11574, 3321.2)(266.08606, 13786.985)(267.09317, 3436.456)(268.1034, 279.27603)(248.07892, 304.915)
iO/i-acetyl-L-homoserine	-0.5144186	-0.35806942	-0.63465595	-0.5640631	-0.49776936	-0.8441553	-0.7075033	-0.7158575	-0.67964077	-0.77016926	-0.111647606	0.06444836	-0.1702013	-0.18095684	-0.1143198	-0.12061024	-0.015328407	0.089058876	-0.041092873	0.042866707	-86.7844	-0.014328957	-0.0042333603	-0.0067224503	0.17566395	0.06627178	0.095993996	0.07409954	-0.04791355	86.7844	iO/i-acetyl-L-homoserine [ C6 H11 N O4, tgt=85.43, overall=85.43 ]	(162.07632, 7287.1265)(163.07607, 535.75433)(144.06567, 12074.042)(145.06813, 576.7976)(146.07925, 188.65668)(184.0593, 427.54926)(185.06354, 36.620003)
myristate	11607847	0.6896677	12063131	-37559252	-22637796	-0.46070957	-13831854	-24627771	-15743017	0.6342058	-16872854	-0.2925253	0.21999645	-2416091	0.40371037	0.39828205	-0.05608082	11698065	12553682	-0.24258137	-0.24436855	-25190992	0.583148	0.5276251	-0.3826151	0.30736256	-0.76087284	0.49535275	-13296747	0.24436855	myristate [ C14 H27 O2, tgt=94.53, overall=94.53 ]	(227.20091, 964.98535)(209.19008, 6877.3125)(210.19247, 1065.0006)(211.2057, 78.100334)
kaempferol-3-O-gentiobioside-7-O-rhamnoside	14847102	16088805	1820476	18441348	17923617	1541143	1461101	14983115	12983813	10450854	0.25687933	0.27992392	0.4049754	0.34729338	0.50026274	-0.017481327	0.9588485	10661807	0.28457785	0.4020152	0.5672164	0.2232871	-0.3292308	-0.2342143	0.58610487	-0.40696764	-0.24631453	-0.17329168	0.17329168	0.50708723	kaempferol-3-O-gentiobioside-7-O-rhamnoside [ C33 H40 O20, tgt=50.37, overall=50.37 ]	(739.19763, 7980.4307)(740.2011, 3260.15)(741.204, 819.177)(742.2057, 80.21)
(+)-heliannuol F	-0.8903227	-13425894	-11160879	-10959272	-11250277	-1431365	-0.30613422	-0.59771633	-0.9999647	-11697855	-22144003	-30891752	18309278	-21792326	-2821683	18691854	-1538167	-15022078	-21585894	12534723	0.6518278	-16926813	0.26637745	0.24527073	-18790541	10605688	-0.120079994	-0.10571957	-2089654	0.10571957	(+)-heliannuol F [ C15 H20 O4, tgt=98.85, overall=98.85 ]	(264.131, 239.35777)(246.12186, 22079.715)(265.1423, 10907.493)(266.14484, 1893.1415)(267.1565, 592.59875)(268.16324, 101.7075)(247.13298, 306129.56)(248.13632, 52436.508)(249.14204, 8705.856)(250.14432, 1306.8298)(287.12396, 27815.72)(288.1287, 8962.061)(289.13248, 1057.8593)(269.11398, 8962.347)(270.1195, 2324.051)(271.1164, 1442.1619)
biphenyl-2, 3-diol	0.41249657	0.4136715	0.3530388	0.37216187	-0.07359505	-0.11567879	0.36518478	0.34041786	0.26203918	0.045820236	-0.0032749176	0.19406128	0.27518272	0.30520058	0.14487648	0.48106384	0.8079624	0.91908264	0.4594803	0.61598396	0.5120487	0.3839531	-0.30712318	-0.40846062	0.19283295	0.11389351	-0.09958267	-0.26238632	-0.04513359	0.04513359	biphenyl-2, 3-diol [ C12 H10 O2, tgt=86.50, overall=86.50 ]	(168.0591, 639.3989)(187.07538, 1028.8394)(188.08144, 128.43)(169.06514, 13631.641)(170.06902, 1774.8485)(171.0628, 104.8125)
2-succinyl-5-enolpyruvyl-6-hydroxy-3-cyclohexene-1-carboxylate	0.11236	0.15960503	0.21417236	0.2410469	0.1455574	-0.026851654	0.23636436	0.37761116	0.3986702	0.3809147	0.4638443	0.7148533	0.1651001	0.30239487	0.38271904	0.36988068	0.3891716	0.47736168	0.2795353	0.401659	0.41129303	0.4443493	-0.2679882	-0.3084736	-0.109163284	-0.11634827	-0.021230698	0.021230698	0.16132927	0.14757347	2-succinyl-5-enolpyruvyl-6-hydroxy-3-cyclohexene-1-carboxylate [ C14 H13 O9, tgt=74.13, overall=74.13 ]	(325.05603, 549.8183)(326.055, 76.88)(307.04337, 8576.705)(308.0468, 856.9167)(309.04532, 532.1534)(348.05023, 98.376)
guazatine	-0.07010937	0.018164635	-0.1041193	-0.008749962	-0.031043053	0.024895668	0.045945168	0.014994621	-0.00537014	0.03524494	-0.11159611	-0.019589424	-0.096175194	-0.11686993	-0.1382227	-0.09147358	0.15961361	0.06457615	-0.003186226	0.2806425	-0.10839176	-0.28341007	0.028874397	0.121855736	0.23972607	0.03569317	-0.10706997	-0.028874397	0.15922642	-0.066781044	guazatine [ C18 H44 N7, tgt=32.62, overall=32.62 ]	(358.36542, 24603.18)(359.36804, 6218.3047)(360.36163, 20255.674)(361.3642, 5525.1284)
xanthine	0.08903408	0.17969227	-0.27622318	-0.3551092	-0.11440563	-0.37674427	-16750027	0.043013573	-0.49546337	-0.60776806	0.013318062	0.40471172	-0.092274666	-0.051974297	0.1383009	0.05736065	0.3308916	0.1203146	-0.09946537	0.11412907	-0.5277567	-23129702	-0.5125227	-0.033537865	0.00644207	0.23278141	0.05767727	0.013855934	0.018717766	-0.00644207	xanthine [ C5 H4 N4 O2, tgt=47.52, overall=47.52 ]	(152.03238, 659.87506)(153.0382, 82.058)(134.01984, 103.965)(153.04044, 428.69003)(135.02878, 228.6818)(175.02414, 746.12463)(157.01314, 2069.8413)(158.02316, 42.83)
triiodothyroacetate ester glucuronide	0.0287323	-0.302145	-12764874	-0.76337624	-1555804	-14544287	-15625735	-15573199	-0.6838875	-15812931	12235003	-0.32262802	-0.4039564	-11012993	0.8491297	-10278101	-15625707	-15731831	-14283895	-0.6592884	0.26377296	-0.28186512	0.27771854	0.15524578	-0.1042881	0.6440935	-17909203	0.1042881	-13726864	-15234919	triiodothyroacetate ester glucuronide [ C20 H16 I3 O10, tgt=42.36, overall=42.36 ]	(796.78516, 540.0504)(797.767, 33.21)(778.7665, 321.23114)(819.7773, 93.8647)(820.7696, 2576.9849)
pregn-5-ene-3,20-dione-17-ol	-0.5180807	-0.7161045	-13482189	-0.4093666	0.17396164	-0.84422493	-0.94415	-0.86334705	-0.52488995	-0.034967422	-0.4146576	0.26080513	-0.36795998	-1568759	-22597055	-0.17532444	-15785236	-0.39774513	0.23023605	0.5578966	-15962439	-0.060925484	0.76113796	-0.17588806	0.44064426	-0.32333946	0.607152	0.034609795	0.48854733	-0.034609795	pregn-5-ene-3,20-dione-17-ol [ C21 H30 O3, tgt=78.82, overall=78.82 ]	(330.22256, 1227.8937)(312.20737, 425.02997)(313.21045, 177.805)(313.21448, 1450.0463)(314.21774, 400.00998)(353.2101, 785.5863)(354.21198, 185.18425)(335.19263, 191.33499)(336.20035, 51.29)
4-iO/i-oxalyl-L-threonate	16978373	1701352	17108267	17080725	16856974	16722017	1689129	16915655	16834347	1676861	-0.12976456	0.033849716	-0.06475258	-0.051252365	-0.0058555603	-0.02676773	-0.092977524	-0.097429276	-0.0054912567	0.1086216	-0.13702774	-0.09928131	0.12597275	0.10624504	-0.024089813	-0.051094055	0.085271835	0.08930969	-0.012853622	0.012851715	4-iO/i-oxalyl-L-threonate [ C6 H6 O8, tgt=74.47, overall=74.47 ]	(207.01453, 11386.565)(208.01653, 521.24695)(209.014, 929.757)(210.98701, 98.61)
adenylo-succinate	0.3775587	0.29092693	0.34974003	0.31408787	0.07203388	-0.056580544	0.23581982	0.27792454	0.11779499	0.01290226	0.10550022	0.28193188	-0.022583961	-0.006501198	0.037672997	0.021042824	-0.017897606	0.050543785	-0.07582188	0.011464119	0.28127003	0.29249477	-0.28054523	-0.23899937	0.030611992	-0.0400095	0.12155056	0.17779827	-0.09331608	-0.030611992	adenylo-succinate [ C14 H14 N5 O11 P, tgt=69.09, overall=69.09 ]	(441.03485, 4827.2627)(442.03833, 707.22626)(443.03534, 459.22638)(482.03018, 6315.5967)(483.03156, 795.3623)(484.02954, 1273.2106)
isopentenyladenine-9-iN/i-glucoside	0.10799885	0.11051655	0.09389019	0.17800617	0.16227055	0.011914253	0.18571758	0.23415661	0.19967937	0.10896015	-0.029417992	0.12768269	0.07719135	0.07503986	0.13572407	0.037690163	-0.010695457	-0.005265236	0.092326164	0.21285152	-0.04173374	-0.15090275	0.031619072	-0.017893791	-0.15470028	-0.09714794	0.037856102	0.10551357	0.017893791	0.07516956	isopentenyladenine-9-iN/i-glucoside [ C16 H23 N5 O5, tgt=98.33, overall=98.33 ]	(388.1597, 31045.77)(389.16293, 5864.577)(390.16516, 881.51465)(391.17447, 103.30707)
3-hydroxy-9-apo-&delta;-caroten-9-one	0.12601566	0.008877754	0.097296715	0.1372881	-0.0050287247	-0.1725111	0.013325691	0.09275341	-0.003777504	-0.18833065	-0.22337246	0.20385075	-0.15280437	-0.14640713	-0.13332844	-0.06479359	-0.15677738	-0.13489246	-0.051463127	0.24216175	0.2830572	-0.16533756	0.013260841	-0.012812614	-0.12290096	-0.10685444	0.01419735	0.012812614	0.17474651	-0.1306715	3-hydroxy-9-apo-&delta;-caroten-9-one [ C13 H20 O2, tgt=96.80, overall=96.80 ]	(190.13124, 120.25)(209.15427, 223840.4)(210.15698, 29059.73)(211.1628, 3255.8577)(212.16278, 523.5355)(191.14276, 1600.2981)(231.13632, 6107.9863)(232.13907, 1724.5901)(213.1233, 52.22)
10-formyltetrahydrofolate-4a-carbinolamine	0.15299892	0.1774559	0.3405733	0.23449326	-0.38093472	-0.34808826	-0.24103928	-0.16706753	-0.21816921	-0.16974354	0.53055096	0.70715237	-0.29336357	0.69762516	0.50607014	-11900864	0.83614635	0.91291904	-14560671	0.28297043	0.8033972	0.5941286	-0.5823488	-0.37640476	-0.0011224747	-0.8297577	0.0011224747	-0.0019130707	0.09545708	0.14412498	10-formyltetrahydrofolate-4a-carbinolamine [ C20 H21 N7 O8, tgt=75.74, overall=75.74 ]	(469.13083, 4637.813)(470.1343, 853.5052)(471.13922, 135.33626)(510.13843, 3610.74)(511.1381, 1299.23)(512.13776, 111.6)
taxusin	13477786	-0.09270859	138927	13430605	-0.07437134	-0.19068527	13527262	-0.089530945	-0.14245796	-0.2258606	-0.17882538	13493326	13699165	13536198	13693696	14795739	14684411	-0.1464901	-0.05455208	13912675	-0.18608856	-0.14834213	14050072	14113568	13597395	-0.10015488	0.036211014	13595198	-0.061914444	-0.036209106	taxusin [ C28 H40 O8, tgt=9.67, overall=9.67 ]	(504.26413, 407.56)(505.26718, 132.56)(487.27072, 63.05)(509.25964, 3231.4995)(510.26285, 509.4077)(511.27118, 425.51996)
16-hydroxypalmitate	-0.17586231	-0.19341183	-0.20630932	-0.16540432	-0.28330135	-0.3446741	-0.34100437	-18969431	-0.2899084	-0.38259983	-0.14188862	-0.016827583	-0.1278925	-0.020346642	-0.012183189	-0.120244026	-0.21617031	-0.21478367	-0.08403683	-0.058577538	-0.038092613	-0.046290398	0.11418438	0.09020519	0.038092613	-0.05281353	0.07627773	0.16888523	-0.038636208	-0.040371895	16-hydroxypalmitate [ C16 H31 O3, tgt=85.51, overall=85.51 ]	(271.226, 8233.332)(272.22787, 1897.5834)(273.21982, 1989.296)(253.21626, 12347.813)(254.21915, 2446.8289)(255.20973, 47.99)(276.2044, 318.47)
iN/i-hydroxy-L-tryptophan	0.35086584	0.24904394	0.45567274	0.09786558	0.10774946	-0.1539073	0.8438239	0.66736937	0.5341134	-0.06044817	-13820868	0.024534702	-0.35191202	-13742355	0.048505306	-0.26023436	-137840805	0.05273676	-13696594	-0.22768068	-0.42485285	0.63430643	-0.13102388	-0.0060133934	0.0060133934	-0.16134977	0.018048763	0.34775877	-13703957	0.06941652	iN/i-hydroxy-L-tryptophan [ C11 H11 N2 O3, tgt=46.60, overall=46.60 ]	(220.08195, 810.36395)(221.08675, 283.42)(202.07394, 1183.8845)(203.08731, 127.534)(242.06557, 637.6767)(243.05855, 49.38)(224.05644, 1165.923)(225.05814, 136.00223)
2-oxo-7-methylthioheptanoate	-1382824	-0.027806282	-0.43567085	-13816533	-0.007563591	0.10009003	0.08375454	-0.30407715	-0.19503307	-0.093502045	0.1285057	0.5009327	0.4774294	0.7060051	0.3209324	0.12179756	0.3436861	-0.09834671	-0.14173031	0.6541443	0.33174324	0.058320045	-13669259	-13688987	0.44709873	0.5277624	-0.21986103	-0.19552898	-0.058320045	0.28312016	2-oxo-7-methylthioheptanoate [ C8 H13 O3 S, tgt= ]	(189.05525, 1987.7124)(190.06047, 213.15201)(171.04813, 1050.11)(172.0612, 161.88286)(190.06934, 618.2875)(191.05547, 2167.63)(212.05115, 1542.8383)
3,4-dihydroxy-5-iall-trans/i-hexaprenylbenzoate	-0.059719563	0.048060894	-0.12528753	-0.015236378	0.08529425	-0.00944376	-0.13166666	0.36801958	-0.21340609	-0.6297412	-0.3353982	-0.07221651	-18225732	-0.18244982	-0.28040266	0.015976429	0.07797384	-0.10258627	0.0686059	0.124569416	0.045425892	-0.1889863	0.24765253	0.16476297	-0.33090258	-0.121649265	-0.020533085	0.020533085	-0.1861968	0.04057169	3,4-dihydroxy-5-iall-trans/i-hexaprenylbenzoate [ C37 H53 O4, tgt=56.43, overall=56.43 ]	(561.39526, 2124.938)(562.3976, 518.0617)(563.3968, 63.19)(544.3963, 258.47)(545.39404, 1212.95)
2-trans-hexadecenal	-0.19996071	-0.83628273	11306534	16195545	20240726	10247402	18374214	0.5384579	10194721	-0.6699648	-0.2756195	12622147	0.14906883	0.604332	0.6838627	16453857	0.20689869	-0.33193684	11320362	-0.17776012	-0.5749979	0.54593086	0.033996582	-0.2673359	-0.1686287	-0.62689304	11501751	0.069841385	0.040909767	-0.033996582	2-trans-hexadecenal [ C16 H30 O, tgt=47.48, overall=47.48 ]	(238.22452, 1787.0426)(261.2211, 1615.9552)(262.22357, 92.27428)(243.20827, 854.5696)(244.20735, 195.43889)
2-coumarate	6103.52	0.09087944	-0.0023441315	-0.028694153	-0.007844925	-0.15577126	0.057956696	0.03681755	-0.08972359	-0.16963959	-0.23643494	-0.7055874	-0.07395172	-0.0065670013	-0.06325722	0.08320427	-0.031097412	-0.060775757	0.041139603	0.21374512	-0.11533356	0.023305893	0.28713226	0.046783447	-0.15122986	-0.053295135	0.003932953	0.10600662	-0.036169052	-0.003932953	2-coumarate [ C9 H7 O3, tgt=98.21, overall=98.21 ]	(163.03929, 117457.73)(164.04268, 11704.557)(165.05003, 1637.066)
(-)-(4iS/i)-&alpha;-terpineol	2797237	2824533	30927463	30597281	29068274	26144462	33624606	34037185	30982337	30112166	0.13425875	0.375381	0.2864089	0.25074053	-0.23657656	-0.056831837	-0.04006815	0.093007565	0.3959937	0.1275382	0.1395173	-0.7288432	0.6214175	-0.27440786	-0.45397234	0.19518137	0.5639472	0.36230898	-0.1395173	-0.1977725	(-)-(4iS/i)-&alpha;-terpineol [ C10 H18 O, tgt=41.58, overall=41.58 ]	(155.1445, 58.210003)(137.13197, 61.371998)(177.12643, 1330.7915)(178.12186, 507.02502)(159.11455, 1107.6296)
dehydrospermidine	0.46335602	0.29858208	0.02438736	0.02066803	-13025112	-15279961	-0.39627075	-0.3690338	-0.82660675	-11928654	0.60289955	0.34417343	-0.4863224	-0.13824081	0.55003166	0.16815186	-0.1638546	-0.1651802	-0.005300522	-0.27731514	1799326	1361393	-0.045736313	-0.3998375	0.7539902	0.4725685	0.045736313	-0.23701096	-11357403	-12245121	dehydrospermidine [ C7 H20 N3, tgt=86.54, overall=86.54 ]	(146.16505, 42333.82)(147.1686, 3266.6572)(148.17113, 135.68)
carboxymethyl-CoA	-0.19516897	-0.30171537	-0.19755602	-0.25324965	-0.33593893	-0.47370958	-14032421	-0.4786706	-0.29440355	-0.46886873	-0.31418753	-0.12584639	-14004168	-0.16332483	-0.17998457	-0.33739614	-0.17295504	-0.16705751	-0.2964368	-0.3028283	0.062068462	0.06344271	0.010222912	-0.34344816	-0.4267726	-0.32040644	-0.010222912	0.19752932	-0.08412218	0.05008936	carboxymethyl-CoA [ C23 H33 N7 O18 P3 S, tgt=27.34, overall=27.34 ]	(821.0788, 1603.9017)(822.0815, 382.8564)(823.0801, 322.6352)
thebaine	-0.23614073	-0.02984476	0.2503581	0.16386938	0.07465315	0.12174463	0.6723714	10237546	0.39851332	0.44561338	-0.41920042	-0.81933546	-12403665	0.43644953	-0.9842086	-0.5268674	0.44324923	0.44087648	0.3595147	0.1503253	0.41851377	0.41780043	-0.542192	0.06922102	0.44166994	-0.14198065	-0.06922102	-0.55200815	0.2423892	-11258302	thebaine [ C19 H22 N O3, tgt=47.87, overall=47.87 ]	(312.16333, 7024.1387)(313.1644, 1765.9005)(314.16754, 639.846)(315.1732, 197.73)(294.1535, 2930.8638)(295.1542, 1186.6075)(296.14874, 953.965)(313.16348, 392.49332)(295.1529, 457.72397)(335.14612, 319.39334)(336.1592, 82.0)(317.1356, 568.59875)(318.1405, 32.7)
1-O-vanilloyl-&beta;-D-glucose	0.24666595	0.20003891	0.27590942	0.33318138	-0.11751938	-0.2793045	-0.10823631	-0.08980751	-0.09090805	-0.16761398	-0.060329437	0.13487816	-0.060567856	-0.06657028	-0.10001755	-0.05644989	0.04074669	0.13972282	-0.033317566	0.1794796	0.1177063	0.15577507	-0.038539886	-0.22663307	0.15959358	0.18440819	0.015125275	-0.015125275	-0.123867035	-0.11262131	1-O-vanilloyl-&beta;-D-glucose [ C14 H18 O9, tgt=97.85, overall=97.85 ]	(331.10114, 498.30203)(353.08392, 80296.99)(354.08777, 11904.004)(355.09348, 3863.9155)(356.10278, 220.15782)
colchicine	-0.3326893	-0.010295868	-0.1725874	7743.84	-13320227	-0.19741917	-0.26765442	-0.035528183	-0.33336258	-0.33568192	-0.35516548	0.01366806	-0.42794895	-0.028734207	-0.27769184	-0.010315895	-0.05095768	-0.2911005	-0.2522602	0.09758568	0.6477909	-0.31884956	0.075935364	-0.004834175	-0.027489662	-0.2905283	0.20290375	0.09051037	0.004834175	-0.036462784	colchicine [ C22 H25 N O6, tgt=60.13, overall=60.13 ]	(399.17477, 375.61002)(400.1689, 111.25)(401.15988, 104.17)(400.17746, 1713.5513)(401.18228, 372.4255)
deoxypodophyllotoxin	-0.55758095	-0.5423298	-0.6564503	-0.669384	-0.72507477	-0.8800049	-0.8630028	-0.7807522	-0.84309006	-0.9535599	0.3739357	0.4961567	0.32784462	0.3383751	0.40883255	-35825891	0.36782837	0.36749077	0.39298058	0.51433945	-23158665	-31938066	0.0674839	0.010545731	0.021102905	-0.010545731	0.17108345	0.18180084	-0.030071259	-0.022949219	deoxypodophyllotoxin [ C22 H22 O7, tgt=93.59, overall=93.59 ]	(398.1429, 80.288574)(399.14362, 8258.707)(400.14606, 1555.0093)(401.1434, 560.4185)(403.10806, 55.06)
hypoglycin B	-1448267	-0.78637314	-0.3726635	-0.5829296	0.014482498	-0.007255554	0.31900024	-37944574	-0.5478306	-0.56653976	-0.075531006	0.052734375	-0.39741898	-0.32321548	-0.24973488	-0.2585373	-0.51280785	-0.40179253	-0.43832207	-0.35510445	0.6806736	0.70137596	0.070625305	-0.025968552	-0.07333374	-0.07967377	-0.045301437	-0.12833786	0.025968552	0.1005497	hypoglycin B [ C12 H17 N2 O5, tgt=82.46, overall=82.46 ]	(269.11334, 5472.6914)(270.11853, 798.042)(271.11627, 63.375)(270.1219, 1342.6799)(252.11014, 19231.52)(253.11539, 2784.0356)(254.11438, 148.07832)(255.12283, 73.68)(292.10278, 1288.405)(293.10428, 151.61499)
1-deoxygalactonojirimycin	-13523269	-0.11521673	-0.8070903	-0.83800936	0.88743067	0.19130945	-0.96713305	-0.35897493	-14504485	-10491776	-0.4949479	0.23171663	0.018308163	0.3109851	-11155753	-0.78315306	-0.7753234	-0.92479753	-0.13772535	-12520385	0.9198718	0.5240979	1040874	0.65364504	-0.2352128	0.078044415	-1472402	-0.078044415	-11239839	-0.4834876	1-deoxygalactonojirimycin [ C6 H13 N O4, tgt=50.20, overall=50.20 ]	(163.08383, 1650.432)(164.08315, 52.328335)(164.09018, 122.76)(146.08168, 916.27496)(186.07625, 1826.145)(187.07133, 79.84)(168.06558, 1026.3806)(169.0615, 740.1351)(170.05806, 367.0)
hydroxymethylbilane	15205532	15243523	14803896	14916114	15467332	15330342	15118409	15089287	1507611	14961944	13555671	-0.053442	1407075	14321783	13753911	13869023	13331607	13201141	133769865	13929066	-0.22431946	-0.18657303	0.03868103	0.018953323	-0.11138153	-0.13838577	-0.0020198822	0.0020179749	13806275	135054655	hydroxymethylbilane [ C40 H38 N4 O17, tgt=65.05, overall=65.05 ]	(829.221, 1835.6349)(830.22394, 667.8804)
2'-deoxyguanosine	-0.040475845	0.032972336	-0.054317474	-0.036216736	-0.057720184	-0.29744148	-0.19178581	-0.15432167	-0.21632385	-0.29762077	-0.14995575	-0.0031700134	-0.12911797	-0.109983444	-0.102991104	-0.14104652	-0.13755989	-0.14783669	-0.17386627	-0.07650757	-0.079813	-0.12446594	0.085660934	0.08226395	-0.07139015	-0.11444855	0.11621666	0.095285416	-0.025169373	0.025169373	2'-deoxyguanosine [ C10 H13 N5 O4, tgt=95.55, overall=95.55 ]	(267.09756, 58857.418)(249.0873, 1375.5842)(250.09212, 116.380005)(251.07628, 2184.4087)(268.10507, 2605169.8)(269.10742, 356648.53)(270.109, 40529.66)(271.11148, 3607.2131)(250.09149, 171.42)(251.0763, 2282.6802)(290.0862, 1948.1498)(291.09488, 631.5743)(292.09058, 94.63)
glycyl-L-methionine	0.29277086	-0.018072605	0.0621562	0.05699396	-0.14786386	-0.3585019	-0.14269876	-0.10704565	-0.2477994	-0.14779234	0.47344255	0.6769681	0.49827147	0.3938489	0.7282586	0.85342646	-19331393	-1541497	0.66547537	0.6945157	-15454569	0.24793005	-0.26582766	-0.29522943	0.22733545	0.0026659966	0.03407812	-0.40620756	-0.0026659966	0.09695768	glycyl-L-methionine [ C7 H14 N2 O3 S, tgt=64.86, overall=64.86 ]	(188.0614, 4079.6619)(189.05681, 504.20593)(189.06747, 884.112)(229.06181, 1288.1)(230.06232, 107.96)(211.04726, 117.8)
pimelate	-0.08804035	-0.04900074	0.087706566	0.12703419	-0.86162186	-0.34130096	-0.06884289	-0.064679146	-0.16014004	-0.281909	0.003285408	-24818363	0.2042265	0.18781376	0.07843113	0.07654095	0.35639477	0.29985905	0.088189125	0.084757805	0.28927898	0.023991585	-0.45401287	-11203594	0.066521645	-0.023991585	-0.11163616	-0.02898693	0.10612965	0.09063625	pimelate [ C7 H10 O4, tgt=80.45, overall=80.45 ]	(158.05988, 1093.6655)(140.04681, 5391.888)(141.05162, 303.8226)(142.0504, 93.098)(159.06367, 902.6682)(160.07623, 120.58)(161.06015, 186.07)(141.05508, 583.37)(181.04991, 3640.2886)(182.05353, 79.29666)(163.03944, 1840.2756)(164.04303, 102.56)
6-hydroxyprotopine	-4409527	-0.2506094	-0.0278368	0.30009937	-19270023	-19386337	0.17070103	-4674447	0.02645588	0.10822773	0.23564053	0.30149555	0.13851833	-4908016	0.38893032	-3761057	-0.040682793	-0.012740135	-19250206	0.3810091	-40547504	0.30943966	-1911874	-1913847	-0.22272587	0.22272587	0.4503832	-19155403	0.31710148	0.3259573	6-hydroxyprotopine [ C20 H19 N O6, tgt=47.11, overall=47.11 ]	(369.1233, 37306.598)(370.1269, 9238.189)(371.13132, 2604.6462)(372.1352, 81.395546)(351.1094, 234.67)(352.1117, 189.99)(392.10934, 2567.304)(393.1146, 6724.2627)(394.11877, 1432.5549)
(-)-9&beta;-pimara-7,15-diene	-14031086	-14041725	-0.68391705	-14019379	-0.5191889	-0.7109499	-0.34331036	-0.31873035	-0.6610222	-0.4725952	0.12053013	-0.14914513	-0.7292557	-0.337018	-0.37959385	-0.6862478	-0.021521568	0.11812878	0.024250984	-0.22500896	-14135105	-0.23433399	0.04610634	0.20981503	0.5253296	-14049171	-0.04610634	0.5317116	0.13579655	-0.58661556	(-)-9&beta;-pimara-7,15-diene [ C20 H32, tgt=25.41, overall=25.41 ]	(273.26114, 2190.0654)(274.27133, 177.0142)(295.24173, 1870.2944)(296.25647, 206.4825)
L-alanyl-L-glutamate	23245382	-0.4833784	-0.6065006	0.7687826	-0.8037329	-10720568	-0.75794315	-1175828	-0.53619003	-0.75740147	0.44144154	0.45475864	0.9833574	0.6500559	0.77774143	-10014534	-12641487	0.61740017	0.8112917	0.9034262	0.1673193	0.20854282	-0.22382832	-0.33043003	0.3246088	0.5483866	-0.1673193	-0.38598824	-0.25923157	0.87640667	L-alanyl-L-glutamate [ C8 H13 N2 O5, tgt=46.81, overall=46.81 ]	(217.08383, 1160.7104)(218.0888, 108.600006)(199.07538, 5037.571)(200.07951, 2895.62)(201.07365, 1061.515)(200.07935, 2764.7)(201.07706, 1097.72)(240.07362, 10950.635)
(1E,6E)-1-(4-hydroxyphenyl)-7-phenylhepta-1,6-diene-3,5-dione	1095335	1330492	-0.9743395	13867893	10135479	0.26143646	10982819	11533546	0.8404999	0.67609024	0.66934204	0.6969452	0.41036034	0.43815613	0.65132713	0.69063187	0.6609497	0.7036152	0.6757355	0.66690445	-0.3841753	-0.53789616	0.17547607	0.015776634	-0.49021912	-0.18059921	-0.015776634	0.2621231	0.36574554	0.46380615	(1E,6E)-1-(4-hydroxyphenyl)-7-phenylhepta-1,6-diene-3,5-dione [ C19 H16 O3, tgt=77.65, overall=77.65 ]	(292.1101, 4167.5757)(293.11038, 846.17773)(294.1146, 96.07545)(274.10168, 4037.4377)(275.10684, 426.45786)(276.11218, 410.60596)(293.11646, 6118.5)(294.1244, 668.65)(295.11578, 615.99)(275.11057, 2435.8333)(276.1123, 473.57556)(277.10828, 153.7811)(315.0963, 348.1663)(316.0861, 417.10336)(297.0837, 1230.6189)(298.08908, 421.90332)(299.08206, 109.51001)
betaxanthin	13963594	13738557	13743543	13729627	13544269	13666944	14222713	14114966	13906112	13839524	13459011	-0.053442	145815	-0.13854408	-0.09314728	-0.11405945	13825267	13626755	14406129	0.02132988	15085511	-0.18657303	0.03868103	0.018953323	-0.11138153	14509016	-0.0020198822	0.0020179749	-0.10014534	-0.07444	betaxanthin [ C18 H18 N2 O6, tgt=57.62, overall=57.62 ]	(358.11844, 1803.9943)(359.11557, 484.46582)(381.1049, 2712.33)(382.1067, 214.39)(363.08948, 497.93604)(364.09943, 109.3)
4-(5,5-dimethylcyclohex-1-en-1-yl)cyclohex-1-ene-1-carbaldehyde	-0.35446358	-0.39624023	0.4127941	-0.116537094	-0.5373287	0.06800461	-0.37280083	-0.31581688	0.1726284	0.31248856	0.30551338	0.042564392	0.119441986	-0.079704285	0.27160454	-0.1802597	-0.17408562	-0.5236473	-0.19524384	0.029373169	0.06137848	0.4723835	0.4374199	-0.036483765	0.22476959	-0.0734005	0.036483765	-0.32964134	-0.25073433	-0.053735733	4-(5,5-dimethylcyclohex-1-en-1-yl)cyclohex-1-ene-1-carbaldehyde [ C15 H22 O, tgt=83.81, overall=83.81 ]	(219.17479, 4089.034)(220.17647, 535.7707)(201.16393, 55.24667)(241.15343, 2927.2803)(242.15422, 508.36334)(243.16675, 158.99)
stearate	0.9441147	-28650646	0.50894165	21309242	-16148663	0.73114014	0.1739254	1903204	-10208359	17972279	-0.79151917	-0.62498856	-0.57424736	-0.10811424	-2699215	16460457	-29877586	-15874424	-16565952	-37087812	-0.5922947	21937847	-2096712	2018797	16586895	-11685066	0.21637535	0.53297997	-0.21637535	-22273388	stearate [ C18 H35 O2, tgt=78.23, overall=78.23 ]	(283.26254, 3435.9143)(284.26456, 501.37427)(265.25247, 5626.386)(266.2536, 1254.3058)(284.26584, 2007.935)(306.25488, 2570.7725)(307.25006, 2854.944)(308.25357, 40.67)(288.248, 750.225)
(2S)-flavanone	0.69387627	0.7103481	10113506	-0.3890705	13943863	11479816	13890438	14973183	0.9416542	-0.70321465	0.64282227	0.7905178	13167915	13506584	0.5288696	0.49832535	0.45108414	0.42711258	0.41583252	0.5218468	-0.5894089	-0.531723	0.7009506	-10917931	0.531723	0.5326557	-0.9280834	-10047169	0.59630775	0.67121124	(2S)-flavanone [ C15 H12 O2, tgt=99.29, overall=99.29 ]	(225.09137, 204321.31)(226.09473, 34943.176)(227.0976, 3769.982)(228.10257, 228.25801)
taxa-4(20),11-dien-5-&alpha;-yl acetate	14154115	150848	14501638	13636033	15778463	-0.24926567	15153774	13152385	15469729	137253	14100913	-0.073791504	13924403	-0.15889359	1467787	-0.13440895	-0.20061874	14684528	13986462	980.377	-0.24466896	-0.20692253	0.018331528	1507036	1379762	14729485	-0.022369385	-0.018331528	14702076	-0.094789505	taxa-4(20),11-dien-5-&alpha;-yl acetate [ C22 H34 O2, tgt=43.72, overall=43.72 ]	(312.25128, 1087.885)(313.2369, 2332.89)(331.2611, 660.7755)(332.2761, 60.766666)(313.25372, 1429.5427)(314.26053, 1063.72)(353.24484, 1577.4363)(354.24493, 373.81702)
lachnanthocarpone	-0.12985706	-0.17682266	-14877834	-0.69266605	-0.37816334	-1296835	-15341387	-0.1257515	-15341778	15056038	-0.8712177	-0.80958843	-0.83948994	-15299633	-0.99111366	-0.1610403	-0.19809437	-1534581	0.0497303	0.18301487	-0.7929516	-0.016815186	-0.4381523	0.3793106	0.35913277	0.30973244	-0.15175056	-0.19879723	0.016815186	0.21313572	lachnanthocarpone [ C19 H12 O3, tgt=53.29, overall=53.29 ]	(289.08694, 3303.1787)(290.08694, 269.49957)(291.0795, 918.5691)(271.07767, 118.9)(311.06915, 293.2845)(293.0574, 9969.57)(294.06116, 1398.51)(295.0549, 3191.35)(296.05737, 285.64)
&beta;-D-glucosyl crocetin	0.74373436	0.9500675	11941118	12178707	0.86583805	0.14251804	12334518	15464201	0.96337414	11205683	-0.12878132	-0.10443878	-1414317	0.31967258	-14084273	0.23375893	12628422	0.85084915	-14083909	-0.012148857	-0.31656075	-0.35971546	-13952445	-13972173	0.39203644	0.49887657	0.14424515	-0.022062302	0.07017517	0.022062302	&beta;-D-glucosyl crocetin [ C26 H33 O9, tgt=56.20, overall=56.20 ]	(490.2294, 490.76)(491.24155, 583.49)(512.2052, 5108.576)(513.19934, 1649.699)(514.2192, 379.745)(494.18787, 1580.4924)(495.18558, 301.36252)
gossypol	15917692	0.13489819	0.21827602	0.24107265	-0.76188374	0.058300972	13872805	0.25973225	-0.13740063	-0.17498875	0.661788	-0.2699051	11764383	11906118	0.78353596	0.7657137	0.8287878	0.8504324	0.9755945	10351954	-0.048924446	0.048924446	-0.21920109	-0.23819923	0.94430065	0.9374285	-0.23523426	-0.24916077	11497469	11570482	gossypol [ C30 H30 O8, tgt=76.25, overall=76.25 ]	(519.1979, 188.4)(501.18958, 2681.03)(502.19336, 547.58)(503.2034, 1150.98)(541.18066, 1125.8544)(542.1852, 180.5)(543.18787, 334.5246)(544.18854, 303.53)(523.17145, 5362.924)(524.17474, 1527.114)(525.182, 232.3338)(526.19165, 76.785)
metanephrine	15337377	1524426	16180444	17583432	-13792139	15716119	18494658	18483167	1784533	17377753	0.16756105	13534484	12384143	0.5420804	10452495	10114427	-0.54154444	0.7344346	0.8841052	-13658207	-0.3730836	-0.5601897	0.05491686	0.37885046	-0.22533941	-0.05491686	0.72464895	0.26920557	-0.14770937	0.9442401	metanephrine [ C10 H16 N O3, tgt=47.44, overall=47.44 ]	(198.11372, 110.19)(180.10228, 1869.033)(181.10081, 134.16959)(203.08965, 218.38611)(204.08641, 63.11)
gibberellin Asub24/sub	-0.6022148	35406551	25831203	-0.076560974	28049946	-0.22801018	3253643	0.091415405	0.0583992	-0.08188248	17248802	18793926	2842165	28102589	-0.1502552	18093147	-0.2148571	-0.19470406	-0.1530819	-0.030361176	0.13157272	0.14068413	-14015827	-0.13157272	17087193	16343403	-0.48731613	-13772182	-0.49145126	10253544	gibberellin Asub24/sub [ C20 H24 O5, tgt=98.91, overall=98.91 ]	(326.14908, 86.88333)(345.169, 30783.248)(346.17258, 7174.113)(347.17874, 2489.4436)(348.1889, 294.98)(327.15778, 1856.4364)(328.16254, 1187.4943)(329.1675, 805.4993)(367.152, 45854.914)(368.1545, 11848.767)(369.15833, 2036.7924)(370.16113, 160.45667)(349.14124, 8620.831)(350.14377, 2616.4702)(351.1486, 376.13623)
itrans/i-cinnamate	-0.9081888	-0.88839245	-0.65051365	-0.6193495	-15111322	-13810034	-10509176	-10435915	-11988459	-13354788	-0.26636028	-0.07856083	-0.7195711	-0.7469721	-0.9547434	-0.9458475	0.0052080154	0.05074787	-0.8644266	-0.7734995	0.2981367	0.3091669	-0.057932854	-0.061421394	0.5038557	0.38710117	-0.046696663	-0.060534477	0.035761833	-0.035761833	itrans/i-cinnamate [ C9 H7 O2, tgt=96.94, overall=96.94 ]	(147.04393, 17765.102)(148.0473, 1681.8386)(149.05962, 160.98166)
maltoheptaose	23690705	23906713	2173411	2237574	20049386	18190465	14125848	140875	1029944	0.9742131	-144040985	-14240484	-14339087	-14325586	-142801895	-14301102	-143673115	-14371763	-14279825	-14165712	-0.23776197	-0.36685133	10395331	0.91970587	0.7303891	0.67918825	-0.28442717	-0.1996274	0.09948397	-0.09948397	maltoheptaose [ C42 H72 O36, tgt=83.32, overall=83.32 ]	(1175.3655, 3098.6353)(1176.3687, 1372.6316)(1177.3713, 481.82074)
5,7-dihydroxy-2-methylchromone	0.063238144	0.03353882	0.04585266	0.102249146	0.011991501	-0.12323189	-0.042943954	-0.0080833435	-0.10393143	-0.20436096	-0.21003532	-0.014368057	-0.12358093	-0.012477875	-0.047224045	0.14781952	0.05735016	0.09523392	0.1188221	0.21753693	-0.3507862	-0.38139915	-0.074869156	0.012004852	0.019207	0.013954163	0.10499382	0.043325424	-0.012004852	-0.048332214	5,7-dihydroxy-2-methylchromone [ C10 H8 O4, tgt=87.31, overall=87.31 ]	(193.04958, 14741.858)(194.05293, 1441.015)(195.0653, 413.335)
3-iO/i-methyldopa	17326245	-0.42340422	-0.23549986	-0.8739724	-10774198	-0.87965345	16749825	-0.4099307	-0.010205746	-0.9442363	-0.3921914	0.47894907	-0.44901037	0.49502802	-0.3414464	12951798	0.5694623	11470971	-0.43687677	-0.17866468	-0.09573698	-0.7479863	-0.68498945	-0.19819403	0.13932657	0.035280704	12346253	19085889	-0.035280704	0.55515337	3-iO/i-methyldopa [ C10 H13 N O4, tgt=88.23, overall=88.23 ]	(211.08038, 1135.57)(193.07137, 2060.6477)(194.08148, 686.9875)(195.07701, 370.44336)(212.09189, 1675.7825)(213.08861, 159.37411)(194.08183, 1281.3457)(195.07866, 341.535)(196.08244, 45.316666)
8C-glucosyl-2,5,7-trihydroxyflavanone	-0.7793293	-0.82619286	-17500877	-17226906	-22972279	-23995533	-19427528	-1872612	-26566086	-26696625	-25267677	-24069214	-28399258	-28849735	-3044115	-3088297	-36030045	-35102463	-35568037	-35673418	15611305	16046658	0.2311287	0.2239418	0.021932602	-0.021932602	-0.45147896	-0.44390297	-0.57593536	-0.5297775	8C-glucosyl-2,5,7-trihydroxyflavanone [ C21 H21 O10, tgt=78.52, overall=78.52 ]	(433.10956, 27647.188)(434.11325, 5808.4756)(435.11584, 1532.3883)(436.1184, 641.9)
6-methyl-H2-pterin	-13594502	0.17703724	0.5738106	0.4838829	0.16693401	-13703118	0.5671625	0.62730503	-0.07545757	0.021905899	-13691258	-13527644	-13626246	-13612746	-13567349	-13588262	-13654471	-0.05935955	-13566985	-13452872	0.64508057	0.11184883	-0.013719559	-13455249	-0.2112236	0.22000599	0.58700466	-13472184	-135743475	0.013719559	6-methyl-H2-pterin [ C7 H7 N5 O, tgt=78.33, overall=78.33 ]	(177.06609, 205.78001)(178.07256, 757.05)(178.07251, 733.0723)(179.07388, 108.6575)(160.06044, 518.7166)(200.05438, 240.305)(182.0464, 257.04333)
carlactone	-0.50567913	-0.049682617	0.10994053	-0.16138935	0.06577778	-0.5517788	-0.39616108	-0.19869614	-0.3516655	-0.5879154	0.5132847	0.66840935	0.21123123	0.26358032	0.6515293	0.75242996	0.39653778	0.34436035	0.5634651	0.52381134	0.118211746	0.103242874	-0.29663563	0.18778515	-0.016670227	0.009926796	-0.009926796	0.06550121	-0.02506733	-0.16241074	carlactone [ C19 H26 O3, tgt=80.04, overall=80.04 ]	(302.18726, 4652.96)(303.18903, 704.33)(284.1764, 4774.7314)(285.1774, 817.3904)
demethylmenaquinol-6	-30011082	-33424568	-31023426	-42953787	-18794432	-14228983	-25761108	-34803228	-35390272	-3536354	0.0010004044	-1814119	-19710474	-19732008	-198631	-2700964	-27837286	-2119647	-2038682	-295467	0.45701313	0.29882336	0.51923466	-0.4329481	-18199127	-18226131	0.7216768	22942495	-18187893	-0.29882336	demethylmenaquinol-6 [ C40 H56 O2, tgt=73.30, overall=73.30 ]	(568.4369, 338.92142)(569.43665, 2181.95)(550.41504, 366.26)(551.4075, 354.785)(552.4013, 38.75)(569.4388, 1844.113)(551.419, 727.34)(552.41437, 157.8)(591.4239, 161.68134)(592.4238, 60.455)(573.4073, 1081.6421)(574.40826, 327.805)(575.4012, 274.82083)
artemisinin	3239337	13258219	32171412	32875357	3390935	32605848	38221674	2194501	3604024	3503396	0.5144243	0.62069225	11274633	11463175	-11469259	0.86007595	13468771	14452333	0.5793867	0.6709509	0.09994984	0.1505537	-0.19695187	-0.2098074	0.23957157	0.18108463	-0.37536716	0.12752628	-0.09994984	-0.14389515	artemisinin [ C15 H22 O5, tgt=99.68, overall=99.68 ]	(282.14148, 5364.455)(283.1491, 1451.505)(284.14908, 81.46)(264.13116, 149.75905)(283.15106, 1157.6057)(265.14297, 30780.938)(266.1463, 5096.284)(267.1533, 866.92834)(268.15338, 233.11143)(305.13586, 69405.49)(306.13885, 18617.025)(307.14325, 3619.7358)(308.14435, 276.05)(287.1248, 28261.611)(288.1288, 6631.863)(289.13147, 744.4589)
(iS/i)-reticuline	27782068	27371569	350908	35349073	31622877	29399786	30381632	31145353	30689154	30026941	17204905	19458818	23540564	23245459	18391047	17963114	16507654	18773966	18287191	2071847	-14450599	0.39530754	-14187598	0.12162876	-0.7468405	0.8322449	-14228299	-0.12162876	19116259	18743429	(iS/i)-reticuline [ C19 H24 N O4, tgt=96.95, overall=96.95 ]	(330.1696, 8019.0254)(331.17303, 1760.5833)(332.1792, 283.2535)(313.16248, 589.15515)(353.15958, 1833.8)(335.14447, 235.70229)(336.1295, 138.945)
3-undecyl-2-hydroxyl-1,4-naphthoquinone	0.21820927	-0.8081236	0.5685358	0.5588045	0.60542774	0.38641453	0.54007816	0.38609028	12009783	0.9898329	0.47323132	0.71487904	-0.14088154	0.4567442	0.2807932	0.7630625	-0.8118315	0.38488483	0.6395178	-0.123301506	-0.8174162	-0.68080044	0.17353153	-0.17353153	-0.5333338	0.621768	0.6155977	0.17546558	-12338057	0.29126072	3-undecyl-2-hydroxyl-1,4-naphthoquinone [ C22 H30 O2, tgt=47.57, overall=47.57 ]	(326.23013, 27985.7)(327.23355, 4919.36)(328.2321, 315.58163)(308.21973, 1287.36)(309.22113, 822.495)(349.21298, 3254.3745)(350.21698, 951.6149)(351.21335, 476.64664)
littorine	-1141583	-0.40764952	0.8650403	-0.43962622	0.88397646	32126374	2489756	-103972	-10032067	0.704844	12362103	-0.5035815	-0.17212248	20289426	-0.22841978	0.038249493	17572255	-0.03637743	-0.3231101	-0.24265718	0.271132	-10829749	-0.24438906	-0.81821775	-0.9834142	23268723	27815785	0.23065424	0.27313662	-0.23065424	littorine [ C17 H25 N O3, tgt=61.85, overall=61.85 ]	(273.16937, 7810.478)(274.1707, 1347.0496)(274.18488, 235.20749)(314.1769, 2864.868)(315.1849, 262.28427)(316.16064, 1746.69)(296.16476, 1254.7913)(297.16617, 247.13599)(298.16953, 156.90666)
(-)-maackiain-3-iO/i-glucoside-6''-malonate	0.40467644	0.50284004	14179573	1119937	0.73719597	0.55831337	0.6790228	0.48345566	0.5164423	0.91112804	0.49145794	0.59062004	14088001	10994081	19170666	17584934	18479033	1892951	13450842	15384827	0.65697765	-13993143	-13767889	0.30588245	-13917952	-0.19739151	0.38038445	0.52145576	0.19739151	-1388101	(-)-maackiain-3-iO/i-glucoside-6''-malonate [ C25 H23 O13, tgt=58.32, overall=58.32 ]	(513.108, 1494.2225)(514.1109, 381.6657)(515.1058, 313.36908)(536.0927, 780.8023)(537.0939, 1249.9011)(538.0902, 106.7325)
(S)-corytuberine	0.776443	-0.7877126	-0.8172555	-0.54996634	15628657	0.77575827	-0.42030764	-0.69461393	-0.51122904	-0.21035433	-0.4120927	1058147	23114505	0.86552763	-0.5985484	12947822	0.6053004	0.7419791	0.97285986	0.7118907	-0.22933435	-0.49112844	-0.10671282	-11113143	-0.24127722	0.10671282	14507308	15648055	0.509254	0.2034297	(S)-corytuberine [ C19 H22 N O4, tgt=65.12, overall=65.12 ]	(328.16077, 1476.0724)(329.15994, 462.40833)(330.17026, 353.30997)(310.1391, 1587.425)(311.13336, 405.81)(312.1296, 3478.9702)(329.1601, 1390.1575)(330.16766, 176.88998)(311.14755, 239.01749)(351.14343, 1672.1874)(352.1427, 303.31418)(353.14938, 939.24744)(333.13165, 4617.601)(334.13638, 1179.613)(335.1384, 189.24875)
6-hydroxymellein	-0.17900944	-0.1513567	-0.24469852	-0.12703037	-0.15912533	-10212412	-0.2055273	-0.17122364	-0.24116993	-0.34345913	-0.2289362	0.024319649	-0.10467625	-0.0829916	-0.020926476	-0.504859	-0.9490328	-0.2811861	-0.54199696	-0.01701641	-0.7614832	-0.14130688	0.09372425	0.10089588	-0.050312996	-0.030640602	0.09206867	0.140872	-0.060873985	0.030640602	6-hydroxymellein [ C10 H10 O4, tgt=86.52, overall=86.52 ]	(195.0664, 1042.5586)(177.05508, 61919.89)(178.05844, 6864.393)(217.0482, 55.8275)
4-hydroxyphenylbutan-2-one	-0.19485378	-0.18928051	-0.19424152	-0.12259579	-0.066355705	-0.3032961	-0.32559872	-0.27204037	-0.3164568	-0.3776102	-0.29285526	-0.15422344	-0.26404667	-0.2369585	-0.19769001	-0.20583248	-0.2358656	-0.28968716	-0.10391712	-0.0067873	0.48883533	0.13080883	0.14167309	0.06570339	-0.11706829	-0.20428753	-0.0015497208	0.0015497208	-0.14068127	-0.23375988	4-hydroxyphenylbutan-2-one [ C10 H12 O2, tgt=85.71, overall=85.71 ]	(164.0798, 119.91)(165.09099, 37208.21)(166.09496, 4630.1177)(167.07845, 1397.3501)(147.08064, 5363.651)(148.08467, 400.19168)
1-(3-aminopropyl)-pyrrolinium	-16252861	0.4249277	-0.016755104	0.08767986	-0.99039173	-16361477	-0.41979408	-0.36972427	-16313248	-16396652	0.23136425	0.71116924	-0.6047945	-0.18583965	0.116957664	0.49654484	-16312828	-0.070874214	-16225342	-0.24216652	18213148	13156786	-0.038256645	-16113605	0.5701151	0.5100546	0.038256645	-0.2020464	-0.98707867	-16207	1-(3-aminopropyl)-pyrrolinium [ C7 H16 N2, tgt=86.61, overall=86.61 ]	(129.13869, 8512.304)(130.14198, 537.81)(131.12921, 2729.9949)
2,4,6-trinitrotoluene	0.13831472	10524526	0.32469606	0.9684806	0.9448142	-0.2523818	-0.26604605	-0.10639238	0.016050816	16963735	-0.20908403	0.30174112	-0.24810648	-0.20168638	0.21305037	-0.3746791	0.38237238	0.031032085	-0.029826641	0.016715527	-0.027680874	0.037695408	0.9232831	-13574961	-0.22211123	-0.4069953	0.26970148	-0.13759756	0.027680874	0.41412687	2,4,6-trinitrotoluene [ C7 H5 N3 O6, tgt=27.93, overall=27.93 ]	(227.01465, 2286.6333)(228.01071, 2079.0073)(228.02643, 1632.1162)(229.03185, 124.625)(231.99384, 2931.5007)(232.98969, 3337.8982)(233.99474, 121.49)
10-deacetylbaccatin III	-0.26647425	-0.030943394	-0.1762042	0.0067133904	-0.21375322	-0.34455633	-0.54373884	-0.24849272	-0.67514086	-0.4248414	-0.45219374	-0.05822611	-0.09736681	0.012987614	-0.27416658	0.10356188	-0.19783735	-0.35194445	-0.05754614	-0.3255086	-0.57195616	-0.13965654	0.06888342	-0.006435871	0.006435871	0.04180956	-0.5800719	0.14257574	0.03523779	-0.09366369	10-deacetylbaccatin III [ C29 H36 O10, tgt=64.52, overall=64.52 ]	(544.2286, 2084.4348)(545.2274, 735.84076)(546.2236, 107.068886)(545.23456, 1956.425)(546.239, 321.47998)(567.2133, 1509.6193)(568.21014, 379.52072)
5-hydroxyisourate	12012796	0.5788317	0.92603016	0.6543112	0.894742	10128489	0.28571606	-0.7838106	0.01560688	0.6032877	-0.4954672	0.15957546	16018476	0.14412594	10810347	0.7240553	0.39384747	0.79451656	12013044	0.13077831	0.57550716	-0.36075497	-12997856	0.37009144	-0.33553028	-0.4812212	-0.20416927	0.79064465	0.33902264	0.20416927	5-hydroxyisourate [ C5 H4 N4 O4, tgt=72.76, overall=72.76 ]	(185.0324, 19614.143)(186.03633, 1030.678)(187.0315, 1376.6505)(167.02252, 1534.0927)(207.01428, 3455.9573)(208.01656, 311.25333)(209.01402, 541.43555)
10,16-dihydroxypalmitate	-0.027813911	-0.045668602	-0.12695217	0.08360195	0.03780842	-11947718	0.07882023	0.10682964	0.068421364	0.105942726	-0.003788948	0.2025652	0.012675285	0.057826042	0.26089954	-0.054097176	-0.25674343	-0.08034611	-0.049096107	0.13261509	-590.324	-0.07542324	0.24665928	-18765211	0.066607475	-27093058	-29176588	0.32000065	590.324	0.27010632	10,16-dihydroxypalmitate [ C16 H31 O4, tgt=84.42, overall=84.42 ]	(287.22244, 24719.5)(288.22543, 4702.331)(289.21863, 1736.4781)(290.22992, 347.25476)(269.20877, 8120.3784)(270.21072, 1578.3569)(271.22305, 93.71334)(310.20572, 14365.993)(311.2099, 2356.38)(312.2071, 108.61876)
1,4-dihydroxy-2-naphthoate	-2170126	-19574604	-24708881	-2312971	-15512829	-18101635	-15625935	-1572876	-18641548	-18054676	-0.24514103	0.52517223	13167734	0.66566753	-25296001	-20468693	0.22331905	12367506	0.73012257	-0.06966686	-0.0525198	10302553	-15782016	-11274958	0.7503271	0.75482655	-0.15904713	-0.039959908	0.32580662	0.039959908	1,4-dihydroxy-2-naphthoate [ C11 H7 O4, tgt=46.90, overall=46.90 ]	(203.03195, 13287.708)(204.0356, 672.34314)(205.03094, 810.97107)(204.04207, 1575.255)(226.02487, 771.471)
limonin	0.34280777	0.2722931	0.2552967	0.20985031	0.18742752	0.15944862	0.3185749	0.43616676	0.32161522	0.23741722	0.7269287	0.9190712	0.9777546	10180416	11319695	11117897	0.23119164	0.90260506	0.81100464	0.93369293	0.30633354	0.28557777	-0.09382057	-0.13666534	0.00967598	-0.00967598	-0.12358475	-0.10290146	0.10046387	0.16042137	limonin [ C26 H30 O8, tgt=93.22, overall=93.22 ]	(452.18967, 14161.406)(453.1932, 16556.475)(454.1969, 3150.4673)(455.19315, 1246.101)(493.1846, 6544.1206)(494.1877, 1517.3754)(495.18466, 366.8918)(475.17334, 9965.324)(476.17667, 2346.0298)(477.1764, 456.0845)
1-18:2-2-16:1-phosphatidate	-0.88878965	11165147	0.8187604	-14628418	10861859	0.67942286	0.45746088	18140054	11168942	19186502	0.28049326	0.4192729	0.49095583	0.5855861	1909823	1160481	0.834908	-0.34123182	0.91024923	-0.00476408	-0.18100691	-0.52431345	0.8403268	141155	0.5525451	-14658211	0.5947032	0.18100691	-1461997	-0.9974923	1-18:2-2-16:1-phosphatidate [ C37 H65 O8 P, tgt=47.61, overall=47.61 ]	(650.4331, 1146.0505)(651.4328, 916.8133)(652.4158, 224.54)(653.4199, 56.45)(669.4598, 495.62)(670.4684, 207.56)(651.44086, 875.8371)(652.4428, 52.455)(653.45654, 500.82333)(691.4168, 2729.8467)(692.4217, 1373.6566)(673.414, 2510.0876)(674.4161, 1002.60077)(675.4182, 41.1475)
coniferyl acetate	-0.23106384	-0.6201973	-0.24935341	-0.5970745	-0.1965599	-0.40608215	-0.34514236	-0.23381424	-0.6101742	-23321972	-0.50904465	0.03250885	-0.08746719	-0.12435722	-18982372	-0.5329132	-0.30218124	-21542053	-0.17039299	-0.08968735	-0.04001999	-0.47293472	0.14173698	0.108449936	0.04001999	-0.081329346	0.11087608	0.0878067	-0.4509411	-0.3463478	coniferyl acetate [ C12 H14 O4, tgt=99.12, overall=99.12 ]	(223.09677, 17423.71)(224.09991, 2740.312)(225.0914, 4789.927)(226.09795, 1525.5933)(205.08618, 180442.66)(206.08932, 26240.945)(207.09334, 3191.4888)(208.09648, 159.61858)(245.07858, 7608.1978)(246.08257, 615.161)(247.0836, 251.92375)(227.06438, 2155.3054)(228.06668, 341.48248)(229.06793, 120.49833)
indol-3-ylmethylisothiocyanate-glutathione	-11641426	0.1997509	-0.04445076	-0.006181717	-0.344635	-0.4275837	-0.21872139	-0.16307831	-0.31251717	-15534859	0.47439766	-0.7698183	12432175	-14619541	-0.77860737	-0.8977499	11868954	-12469044	0.87825584	-1056159	-0.057020187	0.057020187	-0.15331078	-0.14294052	0.96165085	10545368	-0.11557579	-0.1877842	0.25356293	0.22715569	indol-3-ylmethylisothiocyanate-glutathione [ C20 H24 N5 O6 S2, tgt=65.15, overall=65.15 ]	(476.1057, 2755.0186)(477.108, 719.04834)(477.115, 7734.748)(478.11816, 1637.1562)(479.12192, 850.8184)
ecgonine methyl ester	-0.39666653	0.30789375	-0.5236845	12134113	25870686	-13468161	-0.25535583	0.0810976	0.029864311	-0.4926777	-0.76175785	0.48757362	-0.38465214	-0.5261965	-0.68305016	-0.43503475	0.16344452	-0.38114643	-0.2713232	-0.32652283	12499847	-0.09929085	-0.59309196	0.09838009	0.5789833	-0.2648945	-0.09838009	0.8370533	0.5701971	-0.39776897	ecgonine methyl ester [ C10 H18 N O3, tgt=72.16, overall=72.16 ]	(200.12907, 547.3101)(201.12584, 72.78285)(182.11765, 910.09735)(183.11534, 110.84499)(223.11601, 871.23)
(iS/i)-2,3-dihydrodipicolinate	-140977	-12719831	-11105108	-12136526	-0.9535036	-1310811	-1175767	-12241926	-0.89970493	-0.98442364	0.34335232	0.45027447	0.709775	0.7350149	0.798192	0.7305708	0.5787859	0.5131674	0.7547407	0.92348003	20.0272	-20.0272	-0.10478687	-0.04119587	-0.2088232	-0.36831188	0.27579212	0.3389349	0.17805958	0.24155521	(iS/i)-2,3-dihydrodipicolinate [ C7 H5 N O4, tgt=72.19, overall=72.19 ]	(167.02261, 398.77307)(149.00806, 1202.9)(190.01273, 17138.225)(191.01553, 772.45605)(192.01132, 930.1181)
biotin	0.76194906	12387395	13986793	1801415	0.6961112	0.26189184	0.4780612	0.47240114	0.85321	0.3758874	0.07958937	0.004228115	-13404703	-13391203	1617722	0.25773573	-0.034584522	-1343738	0.5769572	0.21820688	13405051	-0.036352634	-13213978	0.27086496	0.75862646	-13391045	-13254679	0.6028638	-13352804	0.036352634	biotin [ C10 H15 N2 O3 S, tgt=47.09, overall=47.09 ]	(243.07802, 864.0916)(244.0888, 233.43)(244.0883, 9747.418)(245.08138, 2965.4521)(246.089, 518.05743)(226.0769, 1892.5176)(266.0747, 3932.227)(267.07724, 506.73242)(268.0741, 747.57495)
1,2-di-iS/i-octyl-1,2-dimercapto-3-propanol	-0.67627525	-0.69789505	-0.6534996	-0.6032429	-0.58818436	-0.74320793	-0.6772404	-0.59332466	-0.58566475	-0.66988564	-0.33806992	-0.21416855	-0.42197227	-0.41678238	-0.31710243	-0.28232956	-0.23494911	-0.24254227	-0.316864	-0.21390724	0.038230896	0.017980576	0.011051178	-0.011051178	-0.11132431	-0.17324829	0.19247246	0.18946075	-0.024593353	-0.022237778	1,2-di-iS/i-octyl-1,2-dimercapto-3-propanol [ C19 H40 O S2, tgt=81.07, overall=81.07 ]	(371.24063, 136.82166)(353.22946, 261842.56)(354.23264, 51401.27)(355.2336, 7729.119)(356.23294, 1027.1764)
5,10-methylenetetrahydropteroate	-0.09363079	-0.16092491	0.8210039	12601814	-0.3320961	-13953477	0.56338406	0.5377121	-0.46308422	-0.5154543	0.010669708	0.08627987	0.96883583	0.5839138	-0.13383579	0.0048093796	0.017289162	0.063967705	-0.06506729	10199509	-1394888	0.16350937	-0.063256264	-13705607	-13835942	0.063256264	15514688	13475361	-13824706	0.24880505	5,10-methylenetetrahydropteroate [ C16 H16 N5 O3, tgt=55.32, overall=55.32 ]	(326.12332, 1339.143)(327.12933, 594.81067)(308.1126, 302.675)(309.12744, 1048.9237)(310.13922, 339.546)(311.12524, 131.00333)(349.1093, 4171.978)(350.11014, 686.09595)(351.12, 259.165)(331.1002, 2546.6501)(332.10324, 267.1509)(333.10458, 92.792496)
5-phospho-&beta;-D-ribosylamine	-0.097598076	0.4768505	0.3150587	0.3334837	0.06966686	0.007323265	0.46078777	0.2617874	0.4042263	0.28765392	0.09932995	0.03310013	-0.43949604	-0.17694378	-0.32492065	-0.29152203	-0.1379776	-0.07014847	-0.26287365	-0.71654224	-14324245	-0.029110909	-0.13318157	-0.27042198	0.2618723	0.058856964	0.029110909	0.16323948	-0.28501797	0.15721512	5-phospho-&beta;-D-ribosylamine [ C5 H11 N O7 P, tgt=44.92, overall=44.92 ]	(228.02702, 1755.6964)(229.03162, 258.66)(229.03249, 1117.7175)
L-alanyl-L-glutamine	-0.040394783	0.74634075	0.15982151	-21940508	-10009794	0.44973087	0.7131033	20353098	0.5142584	-0.14188862	-13936281	-0.23803425	0.42660618	-0.20690823	-12019567	-0.11938	-0.60316944	-2713685	-16391001	0.29394245	-1535428	12396193	12944193	-11291647	-0.24907589	-0.046240807	-23843393	0.06433582	0.046240807	0.50121975	L-alanyl-L-glutamine [ C8 H15 N3 O4, tgt=96.46, overall=96.46 ]	(217.10634, 64464.59)(218.10976, 6932.179)(219.10913, 1384.7444)(220.11502, 117.020004)(199.09608, 1153.4872)(200.09393, 142.177)(200.09877, 312.07)(240.09258, 8074.516)(241.09485, 1833.3246)(242.09125, 216.18166)
propionyl-AMP	-0.30444717	-0.35751152	-0.44882965	-0.97982407	-0.56162834	-0.7200184	-11062355	-0.99214363	-12222347	-11828251	0.6818752	0.43762589	0.4188919	0.3920231	0.5157471	0.86398506	0.1822033	0.17930031	0.59233856	0.7940006	-0.14997864	-0.008077621	-0.057127	-0.046266556	0.0142707825	-0.046693802	0.028100967	0.008077621	0.10482979	0.2238903	propionyl-AMP [ C14 H19 N5 O8 P, tgt=72.96, overall=72.96 ]	(417.10028, 217.62572)(399.09497, 57.055)(439.08398, 7684.7446)(440.08798, 1041.0964)(441.08505, 629.53644)(421.07352, 807.50903)(422.07834, 68.8625)(423.06274, 42.42)
S-tetrahydrocolumbamine	-0.41111135	-0.03750086	-0.46387243	-0.1493268	-14005184	-14121498	-0.26612902	-14020344	-0.41282892	-0.5432296	-0.24380732	0.18607473	-0.22694254	0.13040018	-0.22137499	0.26445723	-0.086830616	0.2320323	-0.37560797	0.425879	-0.22625685	0.0075621605	0.41024828	-0.36992598	0.30017424	-0.7239089	-13894602	0.033692837	0.4815488	-0.0075621605	S-tetrahydrocolumbamine [ C20 H23 N O4, tgt=46.26, overall=46.26 ]	(323.15387, 4593.102)(324.16165, 819.69305)(325.14926, 281.22058)(342.1759, 1063.905)(343.1762, 146.07)(344.16312, 399.77)
2,4-dihydroxycinnamate	-0.03870201	-0.12979126	-0.13517189	-0.052362442	-0.058027267	-1685379	-0.07266235	-0.0022830963	-0.17692566	-0.32535744	-0.15918922	-15308361	-0.16053581	-0.10309219	-0.05821228	0.07247925	-0.026420593	-1698391	-0.036569595	0.10244942	-0.5823269	-0.007326126	0.23071098	0.18819427	-0.04188156	-0.05381584	-15572548	0.06951332	0.007326126	0.02107811	2,4-dihydroxycinnamate [ C9 H8 O4, tgt=99.00, overall=99.00 ]	(181.04999, 53272.39)(182.0535, 5613.3413)(183.05695, 474.4224)(184.0638, 59.233334)(163.03938, 183418.86)(164.04271, 17803.717)(165.04785, 2030.4332)
iN/i-nitro-L-arginine	-0.534297	-0.5256529	-0.7320585	-0.45871067	-0.7916937	-0.79139996	-0.7016039	-0.63621044	-0.6608534	-0.7460222	0.5167074	0.45180607	0.43254375	0.3022871	-0.34244442	0.28649616	-0.09765148	-0.26178074	-12087536	0.35232067	-0.11580944	-0.67135143	-16398411	-0.16873837	0.58661175	-0.10876751	0.10876751	0.44349575	0.65235806	0.5074148	iN/i-nitro-L-arginine [ C6 H13 N5 O4, tgt=52.01, overall=52.01 ]	(201.08632, 1325.0117)(202.0824, 248.25717)(242.08914, 4091.468)(243.0914, 334.12622)(244.09134, 11702.606)(224.07698, 4615.01)(225.0868, 782.7841)(226.07228, 1286.6826)
bisdemalonylsalvianin	0.24200726	0.31571102	0.32864094	0.41746235	0.15812969	-0.23888397	-0.15263271	0.12584496	-0.058102608	-0.08244991	0.23576641	0.17343235	0.2811432	0.23330784	0.3307953	0.36141014	0.3172598	0.69689274	-0.4964571	-14375106	14472666	12552357	-0.88836765	-0.6246834	-0.07201767	-0.008872032	-0.0037250519	0.0037250519	0.32185173	0.26827145	bisdemalonylsalvianin [ C36 H36 O18, tgt=28.03, overall=28.03 ]	(757.193, 3083.2908)(758.2125, 3926.205)(759.21796, 2495.95)(779.17474, 603.37805)
purine	-14989166	-39054565	-2493925	-36827393	-4029337	-0.80464554	-388163	-39262066	-0.29267693	-28304195	-26198635	0.037389755	-48494835	-40469723	-3682991	15170918	0.6496391	0.15991974	-26145096	-0.9487057	0.6018925	-34760818	-22227783	-36978054	-0.33462715	-4311817	0.395607	0.33462715	14218807	10810223	purine [ C5 H4 N4, tgt=98.51, overall=98.51 ]	(121.05085, 677541.9)(122.0538, 37127.13)(123.05531, 1823.9135)(143.03294, 6144.742)
3'-ketolactose	-14796415	-0.9278536	-0.9863777	-13562174	-11332989	-14921961	-14856413	-14803877	-14856804	-14940207	-14893171	-14729557	-14828159	-13860378	-12846918	-147901745	-14856384	-14860836	-14768898	-0.5226059	0.65526295	-14862688	-14637434	0.47882748	-14787497	0.011301994	0.35928345	0.22903156	-1477626	-0.011301994	3'-ketolactose [ C12 H20 O11, tgt= ]	(322.0891, 126.72)(341.10907, 71.92)(323.09457, 3187.1082)(324.09796, 166.47285)(363.08633, 149.45)(345.0777, 1194.9629)(346.07538, 430.53854)(347.07254, 100.01)
2-methyl-6-geranylgeranyl-1,4-benzoquinol	0.48142242	-0.4773054	-0.23599052	-0.47410107	0.4822712	-11631641	-0.8976784	10277615	-0.47216034	-14027939	-0.32059956	-0.066259384	-17947683	0.41262627	-0.4004593	-0.36319923	-23112507	-11633148	-0.042025566	0.24653149	-15478344	-12772713	10140934	0.43254566	-0.21665382	-21116467	0.88036346	0.34822655	0.21665382	-0.8025894	2-methyl-6-geranylgeranyl-1,4-benzoquinol [ C27 H40 O2, tgt=47.10, overall=47.10 ]	(396.30228, 580.923)(397.29938, 266.311)(378.29648, 931.5374)(379.29468, 841.1867)(380.2929, 229.27)(379.3025, 2263.2244)(380.3052, 448.5362)(381.2968, 832.7875)(401.28558, 1246.7118)(402.28778, 165.79454)(403.27628, 417.29626)
4-pentenylglucosinolate	-0.12444544	-0.17233324	-0.2855153	-0.2977643	-0.7820153	-10504603	-0.56571054	-0.4165759	-0.7093425	-10732064	-0.040835857	0.17507601	0.035044193	-0.0028767586	0.20091295	0.2762618	-0.13959455	0.18355894	-0.23442793	0.12474489	0.4478526	0.33377886	-0.057768345	-0.2273078	0.21225119	0.057768345	0.09994364	-0.24592829	-0.21162653	-0.34689283	4-pentenylglucosinolate [ C12 H20 N O9 S2, tgt=50.50, overall=50.50 ]	(369.05753, 3562.091)(370.0586, 409.04068)(371.05417, 330.4448)
(-)-epicatechin	16087761	1674326	14207058	14834633	2135723	20144825	20521927	20835648	15593224	14328308	0.83852386	11032791	10931396	11095123	0.8905716	0.86242676	10706711	11041889	12487068	12106056	0.17035294	0.023481369	-0.53282547	-0.6440773	-0.023481369	0.025907516	-0.57199574	-0.79726124	0.40259743	0.50837135	(-)-epicatechin [ C15 H14 O6, tgt=82.19, overall=82.19 ]	(272.06433, 86.19)(273.07596, 2702.5671)(274.07962, 438.1059)(313.07028, 1735.0946)(314.07504, 232.02223)(315.08725, 45.890003)(295.05768, 2814.828)(296.06097, 381.91953)(297.05344, 478.50916)
glycyl-L-asparagine	0.2605934	0.16535187	0.28697205	0.25263786	0.069179535	-0.034751892	0.29959297	0.3395443	0.10414696	-0.027971268	-0.37607956	-0.23336601	-0.19311905	-0.14392853	-0.19357872	-0.19324875	-0.09558296	-0.15636635	-0.10466194	-0.050230026	0.32880592	0.29143715	-0.22163582	-0.31344604	-0.024114609	-0.12708282	0.10141754	0.13728142	-0.027578354	0.024114609	glycyl-L-asparagine [ C6 H11 N3 O4, tgt=87.24, overall=87.24 ]	(189.0743, 23239.855)(190.07689, 1891.6829)(191.0869, 314.42136)(171.06422, 1319.659)
1-iO/i-(4-coumaroyl)-&beta;-D-glucose	0.8376627	0.8243208	0.90754986	0.90484524	0.23194599	0.23755932	1810319	18713903	0.7055826	0.6004076	-0.13273144	0.03887081	-0.045165062	0.014697075	-0.08118343	0.20412159	0.044249535	0.043639183	0.117445946	0.230649	-0.3408556	29369593	-0.16492748	26751566	0.0098257065	-0.025759697	0.18790913	-0.0098257065	-0.030306816	0.0099077225	1-iO/i-(4-coumaroyl)-&beta;-D-glucose [ C15 H18 O8, tgt=98.73, overall=98.73 ]	(327.10684, 65.59)(309.09634, 8261.705)(310.1001, 1030.86)(311.10242, 171.15999)(349.08936, 41633.402)(350.09232, 7404.8145)(351.09592, 1188.1646)(352.10144, 376.18)(331.079, 14312.255)(332.08463, 14828.86)(333.08765, 5045.89)(334.089, 463.68)
S-8-methylthiooctylhydroximoyl-L-cysteine	25219245	11346679	16374316	19055209	-0.061503887	0.5119357	23000026	20768008	20432677	18962512	14259124	0.21167517	0.19143534	13328471	13701396	25196815	10897307	14187121	14506202	26184	-0.33116865	-0.10068369	-0.19368124	0.06795168	13833308	0.3685279	1536243	-0.3613639	-0.06795168	19987998	S-8-methylthiooctylhydroximoyl-L-cysteine [ C12 H24 N2 O3 S2, tgt=73.07, overall=73.07 ]	(308.12088, 283.76)(309.1307, 2162.054)(310.13422, 169.866)(311.12805, 137.98518)(291.12018, 111.3782)(313.104, 1119.3462)(314.1074, 52.74)
2-hydroxyeriodictyol	0.24876976	0.15778351	0.13395119	0.27267075	0.018831253	-25547972	-0.15257072	0.097551346	-0.065668106	-0.6394253	0.1746273	-1351079	0.2701378	-18060932	0.3534565	-1371707	-15375547	-13733978	-18057919	0.18196106	-0.81129265	0.23827553	0.03999138	0.2312069	0.05603218	-0.010385513	-0.38122368	0.010385513	-16378489	-18344269	2-hydroxyeriodictyol [ C15 H12 O7, tgt=48.60, overall=48.60 ]	(305.06305, 4032.378)(306.06543, 303.19852)(287.05902, 532.175)(288.04922, 162.23)(327.04474, 57.6)(309.04153, 478.75)
iN/isup4/sup-(&beta;-iN/i-acetyl-D-glucosaminyl)-L-asparagine	0.7853594	0.78776836	10838251	1126832	0.61191463	0.44935703	0.6903448	0.7602968	0.48865414	0.39957714	0.89734364	10654573	0.67286587	0.62793636	10546064	10982943	0.9518328	0.9869108	0.8512888	0.93841267	0.2447195	0.38148022	0.0072927475	-0.058444023	-0.031212807	-0.017495155	-0.0072927475	-0.015069008	0.29765415	0.2977686	iN/isup4/sup-(&beta;-iN/i-acetyl-D-glucosaminyl)-L-asparagine [ C12 H21 N3 O8, tgt=92.63, overall=92.63 ]	(335.13083, 93840.53)(336.13406, 12881.853)(337.13583, 2400.7405)(338.14114, 192.76714)(317.11682, 1386.0675)
4-coumaroylhexanoylmethane	25871468	25893173	25704823	35266743	37608414	3851221	4277685	4362076	39317417	3872263	10888748	0.0070762634	1941555	21358795	-206783	14132805	10823555	12875462	19528675	21240444	-0.102394104	-27311401	0.20107079	0.09227562	-20659723	-0.041290283	0.23544312	-17204399	0.041290283	0.14679527	4-coumaroylhexanoylmethane [ C16 H20 O3, tgt=94.63, overall=94.63 ]	(260.1398, 614.2884)(261.13123, 470.35)(261.14777, 13015.954)(262.1513, 2209.9614)(263.15945, 737.4346)(243.13544, 131.64334)(283.12866, 198.83)(265.12094, 1632.225)(266.12378, 95.72)
(-)-maackiain-3-iO/i-glucoside	-0.13097572	-0.1029377	-0.19732285	-0.03843689	-0.13368416	-0.25940895	-0.27071953	-0.13658333	-0.21344185	-0.29580498	-0.28701591	-0.089422226	-0.12185478	-0.095350266	-0.021522522	-0.17564774	-0.085990906	-0.16290283	-0.017076492	-0.045598984	-0.124427795	-0.072935104	0.15549278	0.1458149	-0.04629135	-0.015159607	0.10097313	0.084747314	0.0038433075	-0.0038433075	(-)-maackiain-3-iO/i-glucoside [ C22 H22 O10, tgt=67.90, overall=67.90 ]	(446.12015, 1200.5143)(447.11856, 719.04645)(448.12067, 45.57)(451.10355, 9506.444)(452.1065, 2775.0913)(453.1033, 789.41766)(454.10483, 62.435562)
1-C16:0-&alpha;,&omega;-dicaboxyl-2-lysophosphatidate	-0.26037025	-0.341671	0.33209038	-0.16748238	-0.106645584	-0.3058319	0.387228	0.44303513	-0.4734211	0.09629631	0.12868881	-0.09581375	0.33369255	-0.059640884	-0.4723053	-0.30272102	-0.30822563	-0.122507095	-0.42339325	-0.20231819	-0.22078133	-0.31027985	0.8827362	0.30639076	0.02448082	0.29087448	-0.37368202	-0.41086388	0.6111889	-0.02448082	1-C16:0-&alpha;,&omega;-dicaboxyl-2-lysophosphatidate [ C19 H34 O9 P, tgt=96.85, overall=96.85 ]	(437.1927, 8654.376)(438.19632, 2088.3647)(439.20032, 407.24933)
sanguinarine	0.25319958	8118015	8182714	-0.12427807	0.11830425	8066526	-0.40777206	8003363	79163017	7833708	0.5177336	-0.092962265	17656269	0.92191315	0.35730267	1153451	8436195	-0.4452238	0.17246819	8014484	8569164	0.50615406	-0.23838997	0.0350399	0.28094578	-0.8701649	-0.22876549	807229	-0.0350399	-0.77823734	sanguinarine [ C20 H14 N O4, tgt=49.14, overall=49.14 ]	(332.08484, 709.405)(314.0824, 495.98364)(315.09125, 36.43)(333.0971, 342643.5)(334.09998, 62133.934)(335.10358, 9934.491)(336.1054, 1135.097)(337.10364, 198.44)(315.08612, 547.56)(355.07996, 94836.71)(356.08215, 24279.812)(357.08475, 4262.9287)(358.08777, 220.6778)(337.07364, 2152.516)(338.0757, 691.8364)(339.06998, 653.3757)
secologanate	-11604023	-12133255	-0.06472969	-0.12226105	-15550308	-17394104	-12944736	-11426964	-15977192	-16944294	-0.56778336	-0.46626663	-0.48181725	-0.52467346	-0.43227386	-0.45065498	-0.47226715	-0.4591179	-15537338	-15048752	0.7238159	0.591341	-0.6468315	-0.6331444	0.35310936	0.37149048	-15008717	-1432848	-0.020015717	0.020015717	secologanate [ C16 H21 O10, tgt=81.92, overall=81.92 ]	(355.10156, 12642.065)(356.10486, 2085.941)(357.10727, 400.9024)(378.0869, 7223.197)
1-18:0-2-18:1-phosphatidylethanolamine	0.0151901245	-0.029720306	-0.016223907	0.019248962	-0.117837906	-0.155756	-0.22677803	-0.06334686	-0.28676987	-0.17544365	-0.16098213	0.028749466	-0.049690247	-0.14454079	0.008886337	0.023273468	-0.035053253	-0.15348244	0.037778854	0.16240883	-0.051891327	-0.8548317	0.19234085	0.17331886	0.028867722	0.0033054352	0.14360237	-13899956	-0.7810612	-0.0033054352	1-18:0-2-18:1-phosphatidylethanolamine [ C41 H80 N O8 P, tgt=57.59, overall=57.59 ]	(746.5606, 42683.062)(747.56433, 17894.389)(748.56647, 4755.224)(749.5705, 945.8089)(750.57544, 234.86998)
8-anilino-1-naphthalenesulfonate	0.8418832	0.76795816	0.4336362	0.5817113	0.09759474	0.988503	12255216	10725121	-1126657	0.33567095	-0.53908396	-10772882	0.72754145	-0.36385202	-10387034	0.30910826	0.3129773	0.4206872	11466718	0.65920115	0.14680624	-15710266	-0.62814856	-0.790977	0.0523839	0.1316266	0.37132883	-0.6851802	0.15262079	-0.0523839	8-anilino-1-naphthalenesulfonate [ C16 H12 N O3 S, tgt=48.06, overall=48.06 ]	(280.04514, 4637.9277)(281.04456, 2600.6084)(299.0619, 81.65)(281.0514, 1351.178)(282.05203, 46.011246)
2,4-diamino-6-ethyl-5,3'-(2-cyclohexylphenoxy)prop-1'-yloxypyrimidine	-0.296237	-0.3001585	-0.21924305	-0.18006611	-0.19255352	-0.36403942	-0.27813816	-0.2654009	-0.45458126	-0.4893942	-0.27136135	-0.123259544	-0.16569996	-0.1737585	-0.100972176	-0.19059849	-0.29713154	-0.32731533	-0.21254635	-0.11835194	0.18936253	0.17703533	0.07753658	0.017344475	-0.059174538	-0.109007835	-0.017344475	0.042233467	-0.16274738	-0.081038475	2,4-diamino-6-ethyl-5,3'-(2-cyclohexylphenoxy)prop-1'-yloxypyrimidine [ C23 H32 N4 O3, tgt=96.18, overall=96.18 ]	(412.24954, 127.97333)(394.23737, 344365.84)(395.24057, 90298.36)(396.24344, 14399.163)(397.24402, 2304.504)(398.2459, 218.63428)(435.2338, 112.6)(417.22327, 95.865)
biliverdin-IX-&alpha;	-0.42848206	0.8969698	-0.60814285	0.9726496	-0.47336388	-0.7823038	0.89584637	-0.19046593	-0.3144827	0.6940985	-0.13878155	-0.13271713	0.7310324	-3318.79	-0.06497288	-0.102080345	0.75882626	0.89727116	0.045282364	0.11920738	-0.048823357	-0.06000328	0.16793728	0.1793766	0.021365166	-0.021365166	0.1689167	0.107172966	-0.055330276	-0.049015045	biliverdin-IX-&alpha; [ C33 H32 N4 O6, tgt=69.25, overall=69.25 ]	(562.2234, 3038.2)(563.2265, 995.3948)(564.2276, 82.49)(603.2224, 5254.421)(604.2258, 1391.9153)(605.2297, 153.96144)
3&beta;-Hydroxy-9&beta;-pimara-7,15-diene-19,6&beta;-olide	-0.17816496	-0.069699764	-0.51832914	-0.15511847	0.11983824	0.09420061	0.016559124	-0.7777028	-15719944	0.10643053	-0.13397264	0.11487818	0.05363989	0.24278688	-0.040178776	-0.6579442	-15719524	-15723976	0.37273073	-0.33681154	-0.80275774	-0.362926	0.120218754	-15520302	-0.08621836	0.025587559	0.0054392815	0.3835578	-0.0054392815	0.36619997	3&beta;-Hydroxy-9&beta;-pimara-7,15-diene-19,6&beta;-olide [ C20 H28 O3, tgt=46.99, overall=46.99 ]	(316.20328, 2561.3303)(298.19742, 528.02454)(299.1993, 84.87142)(299.1992, 121.45771)(300.2041, 2384.3657)(321.17856, 732.7905)(322.17545, 46.10667)(323.1822, 101.93)
[truncated: 1,972 more rows]

## Sheet: Kegg
Compound	root_NaCl_1-r001: Log2	root_NaCl_1-r002: Log2	root_NaCl_2-r001: Log2	root_NaCl_2-r002: Log2	root_NaCl_3-r001: Log2	root_NaCl_3-r002: Log2	root_NaCl_4-r001: Log2	root_NaCl_4-r002: Log2	root_NaCl_5-r001: Log2	root_NaCl_5-r002: Log2	root_Zn_1-r001: Log2	root_Zn_1-r002: Log2	root_Zn_2-r001: Log2	root_Zn_2-r002: Log2	root_Zn_3-r001: Log2	root_Zn_3-r002: Log2	root_Zn_4-r001: Log2	root_Zn_4-r002: Log2	root_Zn_5-r001: Log2	root_Zn_5-r002: Log2	root_ctrl_01-r001: Log2	root_ctrl_01-r002: Log2	root_ctrl_02-r001: Log2	root_ctrl_02-r002_1: Log2	root_ctrl_03-r001_1: Log2	root_ctrl_03-r002_1: Log2	root_ctrl_04-r001_1: Log2	root_ctrl_04-r002_2: Log2	root_ctrl_05-r001: Log2	root_ctrl_05-r002: Log2	Annotations	CompositeSpectrum
[truncated: 818 more rows]
