# Supplementary material for: Zinc Excess Triggered Polyamines Accumulation in Lettuce Root Metabolome, As Compared to Osmotic Stress under High Salinity
Source: Front Plant Sci. 2016 Jun 10;7:842. doi: 10.3389/fpls.2016.00842 (PMC4901059; doi:10.3389/fpls.2016.00842)
Supplement: Supplementary file 2 [file DataSheet2.XLSX]

## Sheet: Foglio1
Compound	p (Corr)	FC (abs)	Regulation
EHNA	0.00012799	14448276	down
camalexin	1.28029e-19	16836512	down
(-)-heliannuol E	1.29024e-08	4598416	down
L-1-glycero-3-phosphocholine	6.61909e-13	1744756	down
phenylmethanesulfonyl fluoride	27.0571	5396364	up
S-6-methylthiohexylhydroximoyl-L-cysteine	3.50144e-11	11866002	down
2-carboxy-L-xylonolactone	0.0	16.0	down
mersalyl acid	38.2014	23047352	down
tetcyclacis	4.15237e-09	5316817	down
4-iO/i-oxalyl-L-threonate	0.0	16.0	down
(-)-(4iS/i)-&alpha;-terpineol	1.43052e-06	7382605	down
maltoheptaose	4.40531e-16	69732164	down
2-hydroxy-3-butenylglucosinolate	1.41004e-26	32963.68	down
zaragozic acid C	297.774	5940955	down
adenosine 5'-carboxamide	4.59973e-11	11787889	down
1,6-anhydro-iN/i-acetyl-&beta;-muramate	3.43745e-05	9339651	up
eicosapentaenoyl-CoA	9.73142e-16	60988.87	down
1,1-kestotetraose	707.771	8114574	down
(-)-sativan	3.14012	606066	down
NADH	27.5902	62077363	down
iN/i-hydroxyhexahomomethioniate	703.212	38319744	down
1D-imyo/i-inositol (1,2,3,4,6)-pentaikis/iphosphate	0.0	16.0	down
S-(4-methylthiobutylhydroximoyl)-L-cysteine	5.48962e-08	55574956	down
CDP-1-18:1(9Z)-2-16:0-glycerol	2.38661e-20	20808535	down
1-18:2-lysophosphatidylcholine	5.85389e-07	71774178	down
itrans/i-zeatin riboside diphosphate	0.0	16.0	down
scutellarin	0.0	16.0	down
3-deaza-GMP	1.08641e-21	29376148	up
NAD stem group	0.0	16.0	down
D-hexose -phosphate	0.0	16.0	down
D-xylonolactone	0.0	23197371	up
1-18:1-2-16:0-phosphatidylglycerol	34.5112	66071733	up
5-amino-1-(5-phospho-D-ribosyl)imidazole-4-carboxamide	0.0	17168533	up
apigenin-7-iO/i-gentiobioside	0.0	16.0	down
isoleucine tetrazole	0.0	31743027	up
4&alpha;-carboxy-ergosta-7,24(24sup1/sup)-dien-3&beta;-ol	0.0	16.0	up
6-phospho-&beta;-D-glucosyl-(1,4)-D-glucose	0.0	16.0	up
luteolin 7-O-&beta;-D-glucuronide	0.0	16.0	up
9-methylthiononylhydroximate	0.0	16.0	up
O-succinyl-L-homoserine	0.0	16.0	up
porphyrin-ring	0.0	16.0	up
dITP	0.0	16.0	up
2,3-dioxo-L-gulonate	0.0	16.0	up
TRIBOA-&beta;-D-glucoside	0.0	16.0	up
